# Supplementary material for: Assessment of the genetic diversity of Atlantic bottlenose dolphin (Tursiops truncatus) strandings in the Mississippi Sound (USA)
Source: PLoS One. 2025 Jun 25;20(6):e0314249. doi: 10.1371/journal.pone.0314249 (PMC12194042; doi:10.1371/journal.pone.0314249)
Supplement: S1 Table — (XLSX) [file pone.0314249.s001.xlsx]

## Sheet: S1 Marine Dolphin Mito Accessio
RefSeq Acc.	Species
NC 020696.1	Cephalorhynchus heavisidii
NC 036415.1	Delphinus delphis
NC 012061.1	Delphinus capensis
NC 019588.1	Feresa attenuata
NC 019578.2	Globicephala macrorhynchus
NC 019441.1	Globicephala melas
NC 012062.1	Grampus griseus
NC 037848.1	Lagenodelphis hosei
NC 050265.1	Lagenorhynchus acutus
NC 035426.1	Lagenorhynchus obliquidens
NC 005278.1	Lagenorhynchus albirostris
NC 019591.1	Orcaella heinsohni
NC 019590.1	Orcaella brevirostris
NC 023889.1	Orcinus orca
NC 019589.1	Peponocephala electra
NC 019577.1	Pseudorca crassidens
NC 045404.1	Sousa teuszii
NC 012057.1	Sousa chinensis
NC 032301.1	Stenella longirostris
NC 012051.1	Stenella attenuata
NC 012053.1	Stenella coeruleoalba
NC 042761.1	Steno bredanensis
NC 022805.1	Tursiops australis
NC 012059.1	Tursiops truncatus
NC 012058.1	Tursiops aduncus
