# Supplementary material for: Assessment of the genetic diversity of Atlantic bottlenose dolphin (Tursiops truncatus) strandings in the Mississippi Sound (USA)
Source: PLoS One. 2025 Jun 25;20(6):e0314249. doi: 10.1371/journal.pone.0314249 (PMC12194042; doi:10.1371/journal.pone.0314249)
Supplement: S2 Table — (XLSX) [file pone.0314249.s002.xlsx]

## Sheet: S2 Primer Sequences
Name	Sequence (5` to 3`)		Length (nt)	Tm (°C)	GC%	Self comp.	Self 3’ Comp.	Amplicon length (bp)	Genome Coordinates
P1	Forward	CAGCCCAAAACTCAAAGGACTTGGCGG	27	68.43	55.56	4	2	4638	571-5209
	Reverse	AAACTGGCTTCAATCTACTTCTCCCGCCGC	30	70.23	53.33	5	3
P2	Forward	GAGCCTGGTGATAGCTGGTTGTCCAA	26	66.55	53.85	4	4	5477	1453-6930
	Reverse	CAAGAAAGGAAGGAATCGAACC	22	57.31	45.45	4	2
P3	Forward	GCTACTTCAGTCTATATACCGCC	23	58.02	47.83	6	2	4540	669-5209
	Reverse	AAACTGGCTTCAATCTACTTCTCCCGCCGC	30	70.23	53.33	5	3
P4	Forward	GTCCTACGTGATCTGAGTTCAGACCGG	27	66.09	55.56	8	4	7005	2481-9486
	Reverse	GACTTCCAATCAGTTAGTTTCGG	23	57.47	43.48	3	1
P5	Forward	GCTAAATCCTCACTAGATTGGAGGG	25	60.51	48	4	2	6680	5100-13015
	Reverse	CTTCGTCTTATACCAACGCCTGAGCCC	27	67.03	55.56	5	2
P6	Forward	GACTTCCAATCAGTTAGTTTCGG	23	57.47	43.48	3	1	6365	9460-15825
	Reverse	ATGCCGCGTGAAACCAGCAACCCGCT	26	73.41	61.54	4	1
P7	Forward	CCTCACCACCAACACCCAAAGCTGG	25	67.88	60	4	2	5862	15418-16143; 1-5137
	Reverse	GCTAAATCCTCACTAGATTGGAGGG	25	60.51	48	4	2
P8	Forward	CAAGAAAGGAAGGAATCGAACC	22	57.31	45.45	4	2	8546	6906-15452
	Reverse	CCTCACCACCAACACCCAAAGCTGG	25	67.88	60	4	2
P9	Forward	GACTTCCAATCAGTTAGTTTCGG	23	57.47	43.48	3	1	4637	9460-16143; 1-1479
	Reverse	GAGCCTGGTGATAGCTGGTTGTCCAA	26	66.55	53.85	4	4
P10	Forward	CAAGAAAGGAAGGAATCGAACC	22	57.31	45.45	4	2	6109	6906-13015
	Reverse	CTTCGTCTTATACCAACGCCTGAGCCC	27	67.03	55.56	5	2
