# Supplementary material for: Assessment of the genetic diversity of Atlantic bottlenose dolphin (Tursiops truncatus) strandings in the Mississippi Sound (USA)
Source: PLoS One. 2025 Jun 25;20(6):e0314249. doi: 10.1371/journal.pone.0314249 (PMC12194042; doi:10.1371/journal.pone.0314249)
Supplement: S3 Table — (XLSX) [file pone.0314249.s003.xlsx]

## Sheet: S3 Published Haplotypes
			Vollmer and Rosel (2017)							Vollmer et al (2021)
Accession	Haplotype	Group	NW inner	E inner	NW outer	E outer	NW oceanic	NE oceanic	E oceanic	Green	Blue
AY997307.1	mtCR.mix-11	mtCR.inner	6	17						6	1
AY997308.1	mtCR.mix-3	mtCR.sound	61	6	3	1				68	1
AY997309.1	mtCR.mix-1	mtCR.sound	22	13		1				142	1
AY997310.1	mtCR.pub-5	mtCR.inner		18		2					4
AY997311.1	mtCR.mix-2	mtCR.sound	1							98
DQ845448.1	mtCR.pub-3	mtCR.ocean			9		7	30	27
DQ845449.1	mtCR.pub-9	mtCR.outer							1
GQ504040.1	mtCR.pub-10	mtCR.inner	2
GQ504049.1	mtCR.pub-1	mtCR.inner	11	6	5	1				1	7
GQ504051.1	mtCR.mix-5	mtCR.sound	2							5
GQ504054.1	mtCR.pub-11	mtCR.ocean							2
GQ504060.1	mtCR.pub-12	mtCR.inner		1
GQ504062.1	mtCR.mix-8	mtCR.sound								2
GQ504063.1	mtCR.pub-13	mtCR.sound	5	1						1
GQ504064.1	mtCR.pub-14	mtCR.inner		2
GQ504065.1	mtCR.pub-15	mtCR.ocean							1
GQ504067.1	mtCR.pub-16	mtCR.outer		1	1	12				1	8
GQ504068.1	mtCR.pub-4	mtCR.outer		1	37	6					6
GQ504071.1	mtCR.pub-17	mtCR.outer					2	8	4
GQ504073.1	mtCR.pub-18	mtCR.ocean				1	4
GQ504074.1	mtCR.pub-19	mtCR.outer							1
GQ504077.1	mtCR.pub-20	mtCR.ocean							12
GQ504085.1	mtCR.mix-10	mtCR.outer		11						8
GQ504087.1	mtCR.pub-21	mtCR.outer									1
GQ504088.1	mtCR.pub-22	mtCR.ocean			3	1
GQ504090.1	mtCR.pub-23	mtCR.ocean			1			13
GQ504096.1	mtCR.pub-6	mtCR.outer			5	3	13	10	2
GQ504098.1	mtCR.pub-24	mtCR.outer			14			1
GQ504106.1	mtCR.pub-25	mtCR.outer		2
HQ383684.1	mtCR.pub-26	mtCR.outer		1
JN944194.1	mtCR.pub-27	mtCR.sound	1
JN944196.1	mtCR.mix-4	mtCR.sound	2	1						147
JN944197.1	mtCR.pub-7	mtCR.sound	24
JN944198.1	mtCR.pub-28	mtCR.sound	1			1					1
JN944199.1	mtCR.pub-2	mtCR.sound	28
JN944201.1	mtCR.pub-30	mtCR.inner				1
JN944204.1	mtCR.mix-6	mtCR.sound								3
JN944205.1	mtCR.mix-9	mtCR.sound								7
JN944207.1	mtCR.pub-31	mtCR.sound								3
JN944209.1	mtCR.mix-7	mtCR.sound								11
JN944210.1	mtCR.pub-32	mtCR.sound	1							1
JN944211.1	mtCR.pub-33	mtCR.inner				1					1
JN944212.1	mtCR.pub-34	mtCR.sound	1
JN944213.1	mtCR.pub-35	mtCR.sound	1
JN944217.1	mtCR.pub-36	mtCR.ocean							1
JN944219.1	mtCR.pub-37	mtCR.ocean						2
JN944221.1	mtCR.pub-38	mtCR.outer					8	3
JN944222.1	mtCR.pub-39	mtCR.ocean						1
JN944223.1	mtCR.pub-40	mtCR.ocean					8
JN944224.1	mtCR.pub-41	mtCR.ocean					1
JN944225.1	mtCR.pub-42	mtCR.ocean							1
JN944226.1	mtCR.pub-43	mtCR.outer					1
JN944227.1	mtCR.pub-44	mtCR.ocean							1
JN944230.1	mtCR.pub-45	mtCR.ocean				1
JN944231.1	mtCR.pub-46	mtCR.outer			1
JN944235.1	mtCR.pub-47	mtCR.outer			4	1
JN944236.1	mtCR.pub-48	mtCR.outer			2
JN944242.1	mtCR.pub-8	mtCR.inner		1		3					6
JN944243.1	mtCR.pub-5	mtCR.inner				1
JN944244.1	mtCR.mix-2	mtCR.sound	1							2
JN944245.1	mtCR.mix-1	mtCR.sound	2							2
JN944246.1	mtCR.pub-2	mtCR.sound	1
JN944247.1	mtCR.pub-2	mtCR.sound	1
JN944248.1	mtCR.pub-49	mtCR.inner	1
JN944249.1	mtCR.pub-1	mtCR.inner	1
JN944250.1	mtCR.pub-1	mtCR.inner			1
JN944251.1	mtCR.pub-7	mtCR.sound	1
JN944252.1	mtCR.pub-2	mtCR.sound	1
JN944253.1	mtCR.mix-3	mtCR.sound	1
JN944254.1	mtCR.mix-3	mtCR.sound	1
JN944255.1	mtCR.pub-8	mtCR.inner			1
JN944257.1	mtCR.pub-1	mtCR.inner	1
JN944259.1	mtCR.pub-4	mtCR.outer				1
JN944260.1	mtCR.pub-3	mtCR.ocean							1
JN944261.1	mtCR.pub-3	mtCR.ocean						1
JN944262.1	mtCR.pub-6	mtCR.outer					2
JN944263.1	mtCR.mix-10	mtCR.outer			1
JN944264.1	mtCR.pub-4	mtCR.outer			1
MT380110.1	mtCR.mix-2	mtCR.sound								1
MT380111.1	mtCR.mix-4	mtCR.sound								1
MT380112.1	mtCR.mix-3	mtCR.sound								1
MT380113.1	mtCR.mix-3	mtCR.sound								3
MT380114.1	mtCR.mix-4	mtCR.sound								1
MT380115.1	mtCR.mix-4	mtCR.sound								1
MT380116.1	mtCR.mix-3	mtCR.sound								1
MT380117.1	mtCR.mix-1	mtCR.sound								2
MT380118.1	mtCR.mix-4	mtCR.sound								5
MT380119.1	mtCR.mix-4	mtCR.sound								1
MT380120.1	mtCR.mix-1	mtCR.sound								1
MT380121.1	mtCR.mix-2	mtCR.sound								1
MT380122.1	mtCR.mix-1	mtCR.sound								1
MT380123.1	mtCR.mix-3	mtCR.sound								1
MT380124.1	mtCR.mix-3	mtCR.sound								1
MT380125.1	mtCR.mix-1	mtCR.sound								1
MT380126.1	mtCR.mix-2	mtCR.sound								1
MT380127.1	mtCR.mix-1	mtCR.sound								2
MT380128.1	mtCR.mix-4	mtCR.sound								1
MT380129.1	mtCR.mix-1	mtCR.sound								1
MT380130.1	mtCR.mix-4	mtCR.sound								1
MT380131.1	mtCR.mix-4	mtCR.sound								1
MT380132.1	mtCR.mix-4	mtCR.sound								1
MT380133.1	mtCR.mix-12	mtCR.sound								1
MT380134.1	mtCR.pub-50	mtCR.inner									1
MT380135.1	mtCR.pub-51	mtCR.sound								1
MT380136.1	mtCR.pub-52	mtCR.outer									4
JN944200.1
