# Supplementary material for: Assessment of the genetic diversity of Atlantic bottlenose dolphin (Tursiops truncatus) strandings in the Mississippi Sound (USA)
Source: PLoS One. 2025 Jun 25;20(6):e0314249. doi: 10.1371/journal.pone.0314249 (PMC12194042; doi:10.1371/journal.pone.0314249)
Supplement: S4 Table — (XLSX) [file pone.0314249.s004.xlsx]

## Sheet: S4 Sequenced Sample Information
			Sample Info								Median Amplicon Depth						mtCR		Whole Mitogenome
Sample Name	BioSample Accession	GenBank Accession	Development Stage	Sex	Tissue	Collection Date	Decomp Code	Condition	Latitude/Longitude	Organism	P4	P6	P7	P10		Heterogeneous SNPs	Haplotype	Group	Haplotype	Group
SER10-0003	SAMN28657524	OR612358	missing	male	muscle	2010-01-02	3	Moderate Decomposition	30.31317 N 89.24451 W	Tursiops truncatus	687	823	1129	986	Complete		mtCR.mix-1	mtCR.sound	mito-003	mitogroup-1
SER10-0036	SAMN28657525	OR612359	adult	male	muscle	2010-02-05	2	Fresh Dead	30.24685 N 88.87659 W	Tursiops truncatus	33	58	59	45	Complete		mtCR.mix-6	mtCR.sound	mito-034	mitogroup-1
SER10-0037	SAMN28657526	OR612360	adult	male	muscle	2010-02-07	2	Fresh Dead	30.282596 N 87.555216 W	Tursiops truncatus	392	371	819	509	Complete		mtCR.mix-1	mtCR.sound	mito-035	mitogroup-1
SER10-0065	SAMN28657527	OR612361	pup/calf	male	muscle	2010-02-25	3	Moderate Decomposition	30.32812 N 89.29169 W	Tursiops truncatus	16	20	18	26	Complete	1	mtCR.new-1	mtCR.sound	mito-036	mitogroup-1
SER10-0066	SAMN28657528	OR612362	pup/calf	female	muscle	2010-03-02	3	Moderate Decomposition	30.32752 N 89.20377 W	Tursiops truncatus	456	545	958	766	Complete		mtCR.mix-4	mtCR.sound	mito-013	mitogroup-1
SER10-0077	SAMN28657529	OR612363	adult	male	muscle	2010-03-11	3	Moderate Decomposition	30.35287 N 88.56975 W	Tursiops truncatus	74	258	218	338	Complete		mtCR.mix-1	mtCR.sound	mito-007	mitogroup-1
SER10-0085	SAMN28657530	OR612364	subadult	female	muscle	2010-03-08	3	Moderate Decomposition	30.29408 N 87.586997 W	Tursiops truncatus	79	209	292	327	Complete		mtCR.mix-8	mtCR.sound	mito-020	mitogroup-3
SER10-0087	SAMN28657531	OR612365	adult	female	muscle	2010-03-08	3	Moderate Decomposition	30.25826 N 89.41249 W	Tursiops truncatus	208	271	686	394	Complete		mtCR.mix-1	mtCR.sound	mito-001	mitogroup-1
SER10-0088	SAMN28657532	OR612366	pup/calf	missing	muscle	2010-03-12	3	Moderate Decomposition	30.32558 N 89.21124 W	Tursiops truncatus	100	250	352	251	Complete		mtCR.mix-1	mtCR.sound	mito-037	mitogroup-1
SER10-0089	SAMN28657533	OR612367	adult	male	muscle	2010-03-12	3	Moderate Decomposition	30.34482 N 89.1451 W	Tursiops truncatus	19	25	34	42	Complete		mtCR.mix-6	mtCR.sound	mito-006	mitogroup-1
SER10-0106	SAMN28657534	OR612368	pup/calf	missing	muscle	2010-03-12	3	Moderate Decomposition	30.38416 N 89.01579 W	Tursiops truncatus	16	18	612	213	Partial		mtCR.mix-1	mtCR.sound	-	-
SER10-0130	SAMN28657535	OR612369	pup/calf	female	muscle	2010-03-19	3	Moderate Decomposition	30.38358 N 89.01844 W	Tursiops truncatus	63	102	117	127	Complete		mtCR.mix-1	mtCR.sound	mito-001	mitogroup-1
SER10-0188	SAMN28657536	OR612370	pup/calf	male	muscle	2010-03-23	3	Moderate Decomposition	30.2377 N 88.1205 W	Tursiops truncatus	50	79	128	105	Complete		mtCR.mix-1	mtCR.sound	mito-017	mitogroup-1
SER10-0189	SAMN28657537	OR612371	subadult	male	muscle	2010-03-24	4	Advanced Decomposition	30.28591 N 89.364226 W	Tursiops truncatus	424	542	1071	654	Complete		mtCR.mix-5	mtCR.sound	mito-038	mitogroup-2
SER10-0191	SAMN28657538	OR612372	pup/calf	female	muscle	2010-03-24	3	Moderate Decomposition	30.30428 N 89.2779 W	Tursiops truncatus	120	229	1165	114	Complete		mtCR.mix-1	mtCR.sound	mito-001	mitogroup-1
SER10-0221	SAMN28657539	OR612373	subadult	female	muscle	2010-03-24	3	Moderate Decomposition	30.39209 N 88.94255 W	Tursiops truncatus	46	78	120	108	Complete		mtCR.mix-1	mtCR.sound	mito-003	mitogroup-1
SER10-0229	SAMN28657540	OR612374	pup/calf	missing	muscle	2010-03-25	3	Moderate Decomposition	30.21999 N 88.92065 W	Tursiops truncatus	371	613	912	555	Complete		mtCR.mix-7	mtCR.sound	mito-008	mitogroup-2
SER10-0230	SAMN28657541	OR612375	adult	female	muscle	2010-03-20	3	Moderate Decomposition	30.2998 N 89.33421 W	Tursiops truncatus	17	16	34	27	Complete		mtCR.mix-8	mtCR.sound	mito-039	mitogroup-3
SER10-0231	SAMN28657542	OR612376	pup/calf	female	muscle	2010-03-27	3	Moderate Decomposition	30.38751 N 88.99926 W	Tursiops truncatus	26	65	59	60	Complete		mtCR.mix-1	mtCR.sound	mito-001	mitogroup-1
SER10-0239	SAMN28657543	OR612377	adult	female	muscle	2010-03-28	3	Moderate Decomposition	30.32998 N 89.19222 W	Tursiops truncatus	57	318	195	218	Complete		mtCR.mix-5	mtCR.sound	mito-011	mitogroup-2
SER10-0241	SAMN28657544	OR612378	adult	male	muscle	2010-04-02	3	Moderate Decomposition	30.38422 N 89.01529 W	Tursiops truncatus	19	23	37	34	Complete		mtCR.mix-1	mtCR.sound	mito-024	mitogroup-1
SER10-0246	SAMN28657545	OR612379	pup/calf	missing	muscle	2010-04-02	3	Moderate Decomposition	30.35769 N 88.75992 W	Tursiops truncatus	51	68	94	72	Complete		mtCR.mix-1	mtCR.sound	mito-001	mitogroup-1
SER10-0254	SAMN28657546	OR612380	pup/calf	female	muscle	2010-04-05	3	Moderate Decomposition	30.343 N 88.57 W	Tursiops truncatus	32	69	75	68	Complete		mtCR.mix-1	mtCR.sound	mito-040	mitogroup-1
SER10-0255	SAMN28657547	OR612381	subadult	male	muscle	2010-04-02	3	Moderate Decomposition	30.289178 N 89.357147 W	Tursiops truncatus	117	806	1137	1158	Complete		mtCR.mix-2	mtCR.sound	mito-002	mitogroup-3
SER10-0256	SAMN28657548	OR612382	pup/calf	female	muscle	2010-04-07	3	Moderate Decomposition	30.39253 N 88.93346 W	Tursiops truncatus	18	36	32	41	Complete	15	-	-	-	-
SER10-0257	SAMN28657549	OR612383	subadult	missing	muscle	2010-04-08	3	Moderate Decomposition	30.29949 N 88.58916 W	Tursiops truncatus	62	93	113	108	Complete		mtCR.mix-4	mtCR.sound	mito-005	mitogroup-1
SER10-0260	SAMN28657550	OR612384	subadult	female	muscle	2010-04-09	3	Moderate Decomposition	30.29468 N 89.3418 W	Tursiops truncatus	235	436	744	485	Complete		mtCR.mix-2	mtCR.sound	mito-009	mitogroup-3
SER10-0267	SAMN28657551	OR612385	pup/calf	male	muscle	2010-04-05	3	Moderate Decomposition	30.290486 N 89.352865 W	Tursiops truncatus	71	103	130	111	Complete		mtCR.mix-1	mtCR.sound	mito-003	mitogroup-1
SER10-0268	SAMN28657552	OR612386	pup/calf	female	muscle	2010-04-06	3	Moderate Decomposition	30.38218 N 89.02383 W	Tursiops truncatus	333	705	1025	830	Complete		mtCR.mix-5	mtCR.sound	mito-041	mitogroup-2
SER10-0280	SAMN28657553	OR612387	pup/calf	missing	muscle	2010-04-07	3	Moderate Decomposition	30.345117 N 88.50877 W	Tursiops truncatus	293	435	723	556	Complete		mtCR.mix-2	mtCR.sound	mito-002	mitogroup-3
SER10-0288	SAMN28657554	OR612388	pup/calf	female	muscle	2010-04-13	3	Moderate Decomposition	30.26402 N 89.39225 W	Tursiops truncatus	42	76	83	81	Complete		mtCR.mix-3	mtCR.sound	mito-004	mitogroup-3
SER10-0320	SAMN28657555	OR612389	adult	female	muscle	2010-04-15	4	Advanced Decomposition	30.3462 N 88.9278 W	Tursiops truncatus	286	530	782	631	Complete		mtCR.mix-4	mtCR.sound	mito-005	mitogroup-1
SER10-0326	SAMN28657556	OR612390	pup/calf	male	muscle	2010-04-22	4	Advanced Decomposition	30.23053 N 88.02302 W	Tursiops truncatus	42	51	104	67	Complete	1	mtCR.new-1	mtCR.sound	mito-042	mitogroup-1
SER10-0339	SAMN28657557	OR612391	adult	male	muscle	2010-05-14	3	Moderate Decomposition	30.33761 N 87.60326 W	Tursiops truncatus	334	487	828	533	Complete		mtCR.mix-1	mtCR.sound	mito-025	mitogroup-1
SER10-0340	SAMN28657558	OR612392	pup/calf	female	muscle	2010-04-23	3	Moderate Decomposition	30.2792 N 87.5225 W	Tursiops truncatus	57	86	82	84	Complete		mtCR.mix-1	mtCR.sound	mito-043	mitogroup-1
SER10-0349	SAMN28657559	OR612393	adult	male	muscle	2010-05-22	3	Moderate Decomposition	30.37178 N 88.24439 W	Tursiops truncatus	318	290	648	508	Complete		mtCR.mix-3	mtCR.sound	mito-044	mitogroup-3
SER10-0461	SAMN28657560	OR612394	adult	male	muscle	2010-06-11	3	Moderate Decomposition	30.33042 N 89.19078 W	Tursiops truncatus	163	195	310	221	Complete		mtCR.mix-4	mtCR.sound	mito-014	mitogroup-1
SER10-0462	SAMN28657561	OR612395	subadult	male	muscle	2010-06-15	3	Moderate Decomposition	30.31909 N 89.22983 W	Tursiops truncatus	723	814	1466	927	Complete		mtCR.mix-1	mtCR.sound	mito-001	mitogroup-1
SER10-0463	SAMN28657562	OR612396	pup/calf	male	muscle	2010-06-15	3	Moderate Decomposition	30.53332 N 88.12424 W	Tursiops truncatus	446	499	898	632	Complete		mtCR.mix-1	mtCR.sound	mito-026	mitogroup-1
SER10-0469	SAMN28657563	OR612397	adult	male	muscle	2010-06-19	3	Moderate Decomposition	30.21125 N 88.98328 W	Tursiops truncatus	52	81	113	90	Complete		mtCR.mix-1	mtCR.sound	mito-003	mitogroup-1
SER10-0470	SAMN28657564	OR612398	adult	female	muscle	2010-06-25	3	Moderate Decomposition	30.409 N 88.017167 W	Tursiops truncatus	601	644	1110	805	Complete		mtCR.mix-1	mtCR.sound	mito-007	mitogroup-1
SER10-0471	SAMN28657565	OR612399	pup/calf	female	lung	2010-06-29	4	Advanced Decomposition	30.25267 N 88.88783 W	Tursiops truncatus	553	586	966	837	Complete		mtCR.mix-4	mtCR.sound	mito-021	mitogroup-1
SER10-0502	SAMN28657566	OR612400	adult	female	muscle	2010-07-03	3	Moderate Decomposition	30.318083 N 89.319077 W	Tursiops truncatus	64	53	90	83	Complete		mtCR.mix-3	mtCR.sound	mito-012	mitogroup-3
SER10-0507	SAMN28657567	OR612401	adult	male	muscle	2010-07-08	2	Fresh Dead	30.3045 N 87.5877 W	Tursiops truncatus	24	44	52	46	Complete		mtCR.mix-1	mtCR.sound	mito-025	mitogroup-1
SER10-0510	SAMN28657568	OR612402	adult	female	muscle	2010-07-11	2	Fresh Dead	30.25075 N 88.07564 W	Tursiops truncatus	31	43	42	50	Complete		mtCR.mix-1	mtCR.sound	mito-045	mitogroup-1
SER10-0514	SAMN28657569	OR612403	subadult	male	muscle	2010-07-18	3	Moderate Decomposition	30.3916 N 88.95383 W	Tursiops truncatus	28	25	37	50	Complete		mtCR.mix-1	mtCR.sound	mito-046	mitogroup-1
SER10-0516	SAMN28657570	OR612404	adult	male	muscle	2010-07-22	3	Moderate Decomposition	30.40983 N 88.84127 W	Tursiops truncatus	62	55	79	72	Complete		mtCR.mix-5	mtCR.sound	mito-047	mitogroup-2
SER10-0546	SAMN28657571	OR612405	adult	male	muscle	2010-08-03	3	Moderate Decomposition	30.24986 N 88.14026 W	Tursiops truncatus	594	659	926	602	Complete		mtCR.mix-1	mtCR.sound	mito-001	mitogroup-1
SER10-0566	SAMN28657572	OR612406	pup/calf	female	muscle	2010-08-05	2	Fresh Dead	30.24898 N 89.06699 W	Tursiops truncatus	49	44	125	79	Complete		mtCR.mix-1	mtCR.sound	mito-003	mitogroup-1
SER10-0609	SAMN28657573	OR612407	adult	female	muscle	2010-08-24	3	Moderate Decomposition	30.52713 N 88.594 W	Tursiops truncatus	60	22	73	64	Complete		mtCR.mix-4	mtCR.sound	mito-014	mitogroup-1
SER10-0648	SAMN28657574	OR612408	subadult	male	muscle	2010-09-19	3	Moderate Decomposition	30.2601 N 88.6843 W	Tursiops truncatus	69	49	137	126	Complete		mtCR.mix-4	mtCR.sound	mito-048	mitogroup-1
SER10-0693	SAMN28657575	OR612409	subadult	female	muscle	2010-10-01	3	Moderate Decomposition	30.31175 N 89.25088 W	Tursiops truncatus	29	66	70	41	Complete		mtCR.mix-1	mtCR.sound	mito-049	mitogroup-1
SER10-0709	SAMN28657576	OR612410	adult	female	muscle	2010-04-01	3	Moderate Decomposition	30.06481 N 89.79009 W	Tursiops truncatus	212	445	690	517	Complete		mtCR.mix-12	mtCR.sound	mito-050	mitogroup-1
SER10-0727	SAMN28657577	OR612411	subadult	female	muscle	2010-10-22	3	Moderate Decomposition	30.22645 N 88.31407 W	Tursiops truncatus	45	84	89	63	Complete		mtCR.mix-2	mtCR.sound	mito-002	mitogroup-3
SER10-0730	SAMN28657578	OR612412	subadult	female	muscle	2010-10-26	2	Fresh Dead	30.24085 N 88.12462 W	Tursiops truncatus	49	64	104	116	Complete		mtCR.mix-1	mtCR.sound	mito-001	mitogroup-1
SER10-0773	SAMN28657579	OR612413	pup/calf	male	muscle	2010-12-09	3	Moderate Decomposition	30.30333 N 89.25333 W	Tursiops truncatus	113	385	869	559	Complete		mtCR.mix-1	mtCR.sound	mito-022	mitogroup-1
SER10-0774	SAMN28657580	OR612414	adult	missing	muscle	2010-12-10	3	Moderate Decomposition	30.39378 N 88.80877 W	Tursiops truncatus	445	422	868	617	Complete	1	mtCR.mix-3	mtCR.sound	mito-051	mitogroup-3
SER10-0775	SAMN28657581	OR612415	subadult	female	muscle	2010-12-09	3	Moderate Decomposition	30.312056 N 89.250844 W	Tursiops truncatus	19	30	55	53	Complete	1	mtCR.mix-1	mtCR.sound	mito-052	mitogroup-1
SER10-0785	SAMN28657582	OR612416	subadult	male	muscle	2010-12-08	3	Moderate Decomposition	30.23106 N 88.02034 W	Tursiops truncatus	42	46	67	74	Complete		mtCR.mix-1	mtCR.sound	mito-053	mitogroup-1
SER11-0003	SAMN28657583	OR612417	adult	male	muscle	2011-01-03	3	Moderate Decomposition	30.34743 N 88.74522 W	Tursiops truncatus	39	69	99	60	Complete	2	mtCR.mix-4	mtCR.sound	mito-013	mitogroup-1
SER11-0006	SAMN28657584	OR612418	subadult	male	muscle	2011-01-04	3	Moderate Decomposition	30.23776 N 89.07304 W	Tursiops truncatus	30	50	66	53	Complete		mtCR.mix-1	mtCR.sound	mito-054	mitogroup-1
SER11-0012	SAMN28657585	OR612419	pup/calf	female	muscle	2011-01-15	4	Advanced Decomposition	30.22697 N 88.32046 W	Tursiops truncatus	300	310	614	425	Complete		mtCR.mix-2	mtCR.sound	mito-002	mitogroup-3
SER11-0038	SAMN28657586	OR612420	adult	male	muscle	2011-01-28	3	Moderate Decomposition	30.37343 N 89.06442 W	Tursiops truncatus	418	442	811	643	Complete	1	mtCR.mix-1	mtCR.sound	mito-001	mitogroup-1
SER11-0039	SAMN28657587	OR612421	pup/calf	male	muscle	2011-01-29	3	Moderate Decomposition	30.24648 N 87.69129 W	Tursiops truncatus	46	77	101	100	Complete		mtCR.mix-1	mtCR.sound	mito-026	mitogroup-1
SER11-0040	SAMN28657588	OR612422	pup/calf	male	liver	2011-01-31	3	Moderate Decomposition	30.2328 N 88.28043 W	Tursiops truncatus	20	25	-	586	Partial		-	-	-	-
SER11-0058	SAMN28657589	OR612423	pup/calf	male	muscle	2011-01-16	3	Moderate Decomposition	30.232553 N 88.282042 W	Tursiops truncatus	1055	73	138	114	Complete		mtCR.mix-1	mtCR.sound	mito-055	mitogroup-1
SER11-0060	SAMN28657590	OR612424	pup/calf	male	liver	2011-02-06	4	Advanced Decomposition	30.39406 N 88.90649 W	Tursiops truncatus	578	647	253	641	Complete		mtCR.mix-4	mtCR.sound	mito-021	mitogroup-1
SER11-0086	SAMN28657591	OR612425	subadult	female	muscle	2011-02-08	3	Moderate Decomposition	30.3093 N 89.26005 W	Tursiops truncatus	604	675	987	937	Complete		mtCR.mix-1	mtCR.sound	mito-056	mitogroup-1
SER11-0087	SAMN28657592	OR612426	pup/calf	male	muscle	2011-02-09	3	Moderate Decomposition	30.30944 N 87.52583 W	Tursiops truncatus	37	61	94	66	Complete		mtCR.mix-1	mtCR.sound	mito-027	mitogroup-1
SER11-0092	SAMN28657593	OR612427	pup/calf	male	muscle	2011-02-13	4	Advanced Decomposition	30.34306 N 88.53407 W	Tursiops truncatus	29	70	100	100	Complete	2	mtCR.new-1	mtCR.sound	mito-057	mitogroup-1
SER11-0094	SAMN28657594	OR612428	pup/calf	male	muscle	2011-02-17	3	Moderate Decomposition	30.28553 N 89.36447 W	Tursiops truncatus	211	439	866	582	Complete		mtCR.mix-1	mtCR.sound	mito-001	mitogroup-1
SER11-0118	SAMN28657595	OR612429	pup/calf	female	muscle	2011-02-18	4	Advanced Decomposition	30.39305 N 88.87857 W	Tursiops truncatus	610	721	1077	805	Complete		mtCR.mix-4	mtCR.sound	mito-005	mitogroup-1
SER11-0119	SAMN28657596	OR612430	pup/calf	male	muscle	2011-02-20	3	Moderate Decomposition	30.2472 N 88.12289 W	Tursiops truncatus	32	69	115	69	Complete		mtCR.mix-1	mtCR.sound	mito-017	mitogroup-1
SER11-0125	SAMN28657597	OR612431	pup/calf	male	muscle	2011-02-20	3	Moderate Decomposition	30.36236 N 88.81776 W	Tursiops truncatus	11	103	550	209	Partial		mtCR.mix-4	mtCR.sound	-	-
SER11-0126	SAMN28657598	OR612432	pup/calf	female	muscle	2011-02-21	3	Moderate Decomposition	30.3937 N 88.92163 W	Tursiops truncatus	30	53	105	74	Complete		mtCR.mix-1	mtCR.sound	mito-058	mitogroup-1
SER11-0127	SAMN28657599	OR612433	pup/calf	male	muscle	2011-02-21	3	Moderate Decomposition	30.308694 N 89.261806 W	Tursiops truncatus	52	96	108	94	Complete		mtCR.new-3	mtCR.sound	mito-059	mitogroup-1
SER11-0128	SAMN28657600	OR612434	pup/calf	male	muscle	2011-02-21	3	Moderate Decomposition	30.22612 N 88.58923 W	Tursiops truncatus	33	68	116	75	Complete		mtCR.mix-1	mtCR.sound	mito-060	mitogroup-1
SER11-0134	SAMN28657601	OR612435	pup/calf	male	muscle	2011-02-21	3	Moderate Decomposition	30.23517 N 88.69192 W	Tursiops truncatus	33	60	99	76	Complete		mtCR.mix-4	mtCR.sound	mito-014	mitogroup-1
SER11-0137	SAMN28657602	OR612436	pup/calf	female	muscle	2011-02-21	4	Advanced Decomposition	30.2312 N 88.67752 W	Tursiops truncatus	22	60	96	53	Complete		mtCR.mix-9	mtCR.sound	mito-028	mitogroup-3
SER11-0139	SAMN28657603	OR612437	pup/calf	female	muscle	2011-02-21	3	Moderate Decomposition	30.21138 N 88.97868 W	Tursiops truncatus	43	58	86	94	Complete		mtCR.mix-1	mtCR.sound	mito-061	mitogroup-3
SER11-0141	SAMN28657604	OR612438	pup/calf	male	muscle	2011-02-22	3	Moderate Decomposition	30.287733 N 87.52775 W	Tursiops truncatus	597	842	1257	1185	Complete		mtCR.mix-11	mtCR.inner	mito-062	mitogroup-1
SER11-0142	SAMN28657605	OR612439	pup/calf	male	muscle	2011-02-23	3	Moderate Decomposition	30.36687 N 87.83688 W	Tursiops truncatus	52	94	96	109	Complete		mtCR.mix-1	mtCR.sound	mito-017	mitogroup-1
SER11-0147	SAMN28657606	OR612440	subadult	female	muscle	2011-02-24	3	Moderate Decomposition	30.35655 N 89.11414 W	Tursiops truncatus	560	623	1094	762	Complete		mtCR.mix-4	mtCR.sound	mito-013	mitogroup-1
SER11-0148	SAMN28657607	OR612441	pup/calf	male	muscle	2011-02-23	3	Moderate Decomposition	30.23052 N 88.29443 W	Tursiops truncatus	53	96	99	116	Complete		mtCR.mix-4	mtCR.sound	mito-063	mitogroup-1
SER11-0243	SAMN28657608	OR612442	pup/calf	male	muscle	2011-02-25	3	Moderate Decomposition	30.3938 N 88.8988 W	Tursiops truncatus	33	208	312	207	Complete		mtCR.mix-2	mtCR.sound	mito-010	mitogroup-3
SER11-0412	SAMN28657609	OR612443	pup/calf	female	muscle	2011-02-25	3	Moderate Decomposition	30.3656 N 89.08451 W	Tursiops truncatus	48	58	75	76	Complete		mtCR.mix-4	mtCR.sound	mito-005	mitogroup-1
SER11-0413	SAMN28657610	OR612444	pup/calf	male	kidney	2011-02-28	3	Moderate Decomposition	30.31867 N 89.23042 W	Tursiops truncatus	488	469	848	674	Complete	1	mtCR.mix-1	mtCR.sound	mito-001	mitogroup-1
SER11-0482	SAMN28657611	OR612445	male	female	muscle	2011-02-25	3	Moderate Decomposition	30.241194 N 88.883837 W	Tursiops truncatus	32	54	96	78	Complete		mtCR.mix-4	mtCR.sound	mito-021	mitogroup-1
SER11-0483	SAMN28657612	OR612446	pup/calf	female	muscle	2011-02-25	3	Moderate Decomposition	30.38944 N 88.98151 W	Tursiops truncatus	123	86	195	240	Complete		mtCR.mix-4	mtCR.sound	mito-014	mitogroup-1
SER11-0485	SAMN28657613	OR612447	pup/calf	female	muscle	2011-02-27	3	Moderate Decomposition	30.23136 N 88.31082 W	Tursiops truncatus	70	69	94	106	Complete		mtCR.mix-1	mtCR.sound	mito-064	mitogroup-1
SER11-0541	SAMN28657614	OR612448	pup/calf	male	muscle	2011-02-26	3	Moderate Decomposition	30.34269 N 88.71944 W	Tursiops truncatus	67	106	155	133	Complete		mtCR.mix-9	mtCR.sound	mito-028	mitogroup-3
SER11-0542	SAMN28657615	OR612449	pup/calf	female	lung	2011-02-27	3	Moderate Decomposition	30.30515 N 88.60109 W	Tursiops truncatus	119	280	870	289	Complete		mtCR.mix-4	mtCR.sound	mito-029	mitogroup-1
SER11-0565	SAMN28657616	OR612450	pup/calf	male	muscle	2011-02-27	3	Moderate Decomposition	30.37711 N 89.047 W	Tursiops truncatus	704	826	1137	978	Complete		mtCR.mix-1	mtCR.sound	mito-001	mitogroup-1
SER11-0566	SAMN28657617	OR612451	pup/calf	missing	muscle	2011-02-28	3	Moderate Decomposition	30.34905 N 89.13695 W	Tursiops truncatus	32	68	100	70	Complete		mtCR.mix-1	mtCR.sound	mito-001	mitogroup-1
SER11-0569	SAMN28657618	OR612452	pup/calf	male	muscle	2011-03-01	3	Moderate Decomposition	30.33963 N 89.16194 W	Tursiops truncatus	18	27	47	42	Complete		mtCR.mix-1	mtCR.sound	mito-066	mitogroup-1
SER11-0821	SAMN28657619	OR612453	pup/calf	female	muscle	2011-03-07	3	Moderate Decomposition	30.23796 N 89.07293 W	Tursiops truncatus	23	38	50	48	Complete		mtCR.mix-1	mtCR.sound	mito-018	mitogroup-1
SER11-0881	SAMN28657620	OR612454	adult	female	muscle	2011-03-11	3	Moderate Decomposition	30.24921 N 88.20676 W	Tursiops truncatus	23	114	133	214	Complete		mtCR.mix-1	mtCR.sound	mito-007	mitogroup-1
SER11-0942	SAMN28657621	OR612455	subadult	male	muscle	2011-03-13	3	Moderate Decomposition	30.39414 N 88.7715 W	Tursiops truncatus	32	431	66	450	Complete	37	-	-	-	-
SER11-0944	SAMN28657622	OR612456	pup/calf	male	brain	2011-03-12	4	Advanced Decomposition	30.21157 N 88.97614 W	Tursiops truncatus	40	95	374	124	Complete		mtCR.mix-5	mtCR.sound	mito-067	mitogroup-2
SER11-0948	SAMN28657623	OR612457	pup/calf	female	brain	2011-03-15	3	Moderate Decomposition	30.417733 N 87.432833 W	Tursiops truncatus	296	340	706	450	Complete		mtCR.mix-1	mtCR.sound	mito-068	mitogroup-1
SER11-1021	SAMN28657624	OR612458	subadult	female	liver	2011-03-17	2	Fresh Dead	30.24584 N 89.06954 W	Tursiops truncatus	55	31	20	75	Complete	4	-	-	-	-
SER11-1056	SAMN28657625	OR612459	pup/calf	male	muscle	2011-03-17	3	Moderate Decomposition	30.2102 N 88.50329 W	Tursiops truncatus	105	172	69	152	Complete		mtCR.mix-4	mtCR.sound	mito-069	mitogroup-1
SER11-1061	SAMN28657626	OR612460	pup/calf	male	muscle	2011-03-17	2	Fresh Dead	30.23489 N 89.0686 W	Tursiops truncatus	81	114	154	141	Complete		mtCR.mix-1	mtCR.sound	mito-070	mitogroup-1
SER11-1081	SAMN28657627	OR612461	pup/calf	male	liver	2011-03-18	3	Moderate Decomposition	30.39343 N 88.92448 W	Tursiops truncatus	197	337	684	240	Complete		mtCR.mix-1	mtCR.sound	mito-001	mitogroup-1
SER11-1102	SAMN28657628	OR612462	pup/calf	female	liver	2011-03-21	3	Moderate Decomposition	30.39101 N 88.96159 W	Tursiops truncatus	36	126	53	407	Complete		mtCR.mix-1	mtCR.sound	mito-003	mitogroup-1
SER11-1281	SAMN28657629	OR612463	pup/calf	male	liver	2011-03-28	4	Advanced Decomposition	30.4043 N 87.89605 W	Tursiops truncatus	223	1064	66	5	Partial		mtCR.mix-1	mtCR.sound	mito-007	mitogroup-1
SER11-1285	SAMN28657630	OR612464	pup/calf	male	brain	2011-04-05	4	Advanced Decomposition	30.34037 N 88.56985 W	Tursiops truncatus	1439	1602	2373	1888	Complete		mtCR.mix-2	mtCR.sound	mito-002	mitogroup-3
SER11-1421	SAMN28657631	OR612465	pup/calf	female	liver	2011-04-18	2	Fresh Dead	30.23712 N 88.29883 W	Tursiops truncatus	50	2	406	-	Partial		-	-	-	-
SER11-1462	SAMN28657632	OR612466	adult	male	liver	2011-04-20	3	Moderate Decomposition	30.219189 N 88.934235 W	Tursiops truncatus	100	309	190	320	Complete		mtCR.mix-2	mtCR.sound	mito-002	mitogroup-3
SER11-1463	SAMN28657633	OR612467	pup/calf	female	liver	2011-04-20	3	Moderate Decomposition	30.2117 N 88.5055 W	Tursiops truncatus	6	61	251	64	Partial		mtCR.mix-4	mtCR.sound	-	-
SER11-1482	SAMN28657634	OR612468	subadult	female	liver	2011-04-23	2	Fresh Dead	30.25078 N 88.20687 W	Tursiops truncatus	202	149	351.5	108	Complete	1	mtCR.mix-1	mtCR.sound	mito-001	mitogroup-1
SER11-1922	SAMN28657635	OR612469	subadult	male	liver	2011-05-20	3	Moderate Decomposition	30.31208 N 89.25124 W	Tursiops truncatus	674	736	1290	1025	Complete		mtCR.mix-1	mtCR.sound	mito-022	mitogroup-1
SER11-2196	SAMN28657636	OR612470	pup/calf	female	liver	2011-07-03	3	Moderate Decomposition	30.37926 N 89.03631 W	Tursiops truncatus	316	354	443	463	Complete		mtCR.mix-3	mtCR.sound	mito-004	mitogroup-3
SER11-2252	SAMN28657637	OR612471	pup/calf	female	liver	2011-07-31	3	Moderate Decomposition	30.341795 N 89.156335 W	Tursiops truncatus	2	38	2	2982	Partial		-	-	-	-
SER11-2358	SAMN28657638	OR612472	subadult	female	liver	2011-09-10	3	Moderate Decomposition	30.24111 N 88.67587 W	Tursiops truncatus	154	10	286	108	Partial		-	-	-	-
SER11-2425	SAMN28657639	OR612473	adult	male	liver	2011-10-27	3	Moderate Decomposition	30.3698 N 88.883023 W	Tursiops truncatus	35	33	-	1434	Partial		-	-	-	-
SER11-2435	SAMN28657640	OR612474	subadult	male	liver	2011-10-28	2	Fresh Dead	30.393335 N 88.894427 W	Tursiops truncatus	65	296	785	275	Complete		mtCR.mix-1	mtCR.sound	mito-030	mitogroup-1
SER11-2459	SAMN28657641	OR612475	adult	female	liver	2011-11-14	3	Moderate Decomposition	30.313504 N 89.180696 W	Tursiops truncatus	99	166	391	472	Complete		mtCR.mix-1	mtCR.sound	mito-001	mitogroup-1
SER11-2466	SAMN28657642	OR612476	subadult	male	liver	2011-11-26	3	Moderate Decomposition	30.387983 N 88.991302 W	Tursiops truncatus	185	274	588	322	Complete		mtCR.mix-4	mtCR.sound	mito-005	mitogroup-1
SER11-2488	SAMN28657643	OR612477	subadult	male	lung	2011-11-26	3	Moderate Decomposition	30.31748 N 89.23357 W	Tursiops truncatus	226	327	546	414	Complete		mtCR.mix-3	mtCR.sound	mito-023	mitogroup-2
SER11-2497	SAMN28657644	OR612478	adult	male	liver	2011-12-01	3	Moderate Decomposition	30.32702 N 89.20477 W	Tursiops truncatus	211	224	350	406	Complete	2	mtCR.new-4	mtCR.sound	mito-071	mitogroup-1
SER11-2498	SAMN28657645	OR612479	pup/calf	male	liver	2011-12-06	3	Moderate Decomposition	30.353102 N 88.56946 W	Tursiops truncatus	232	322	468	404	Complete		mtCR.mix-3	mtCR.sound	mito-072	mitogroup-3
SER11-2547	SAMN28657646	OR612480	pup/calf	female	kidney	2011-12-31	3	Moderate Decomposition	30.261089 N 89.403577 W	Tursiops truncatus	431	454	782	670	Complete		mtCR.mix-1	mtCR.sound	mito-001	mitogroup-1
SER12-0047	SAMN28657647	OR612481	pup/calf	male	lung	2012-01-11	3	Moderate Decomposition	30.29424 N 89.3428 W	Tursiops truncatus	408	361	962	579	Complete		mtCR.mix-2	mtCR.sound	mito-002	mitogroup-3
SER12-0050	SAMN28657648	OR612482	pup/calf	female	lung	2012-01-27	4	Advanced Decomposition	30.35404 N 89.29259 W	Tursiops truncatus	487	656	982	909	Complete		mtCR.mix-5	mtCR.sound	mito-015	mitogroup-2
SER12-0149	SAMN28657649	OR612483	adult	male	liver	2012-02-20	3	Moderate Decomposition	30.3588 N 88.76128 W	Tursiops truncatus	133	626	185	805	Complete		mtCR.mix-4	mtCR.sound	mito-005	mitogroup-1
SER12-0198	SAMN28657650	OR612484	pup/calf	female	liver	2012-02-28	2	Fresh Dead	30.367222 N 88.773549 W	Tursiops truncatus	28	44	170	75	Complete		mtCR.mix-3	mtCR.sound	mito-012	mitogroup-3
SER12-0202	SAMN28657651	OR612485	pup/calf	female	lung	2012-02-29	3	Moderate Decomposition	30.355 N 89.12154 W	Tursiops truncatus	98	134	206.5	175	Complete		mtCR.mix-2	mtCR.sound	mito-073	mitogroup-3
SER12-0243	SAMN28657652	OR612486	pup/calf	male	liver	2012-03-10	3	Moderate Decomposition	30.36368 N 89.08568 W	Tursiops truncatus	526	612.5	943	873	Complete		mtCR.mix-4	mtCR.sound	mito-005	mitogroup-1
SER12-0244	SAMN28657653	OR612487	pup/calf	female	liver	2012-03-11	3	Moderate Decomposition	30.39109 N 88.96815 W	Tursiops truncatus	242	585	550.5	365	Complete		mtCR.mix-3	mtCR.sound	mito-004	mitogroup-3
SER12-0254	SAMN28657654	OR612488	adult	female	liver	2012-03-15	3	Moderate Decomposition	30.392549 N 88.934972 W	Tursiops truncatus	99	134	192	148	Complete		mtCR.mix-7	mtCR.sound	mito-008	mitogroup-2
SER12-0271	SAMN28657655	OR612489	subadult	male	liver	2012-03-18	3	Moderate Decomposition	30.29099 N 89.35101 W	Tursiops truncatus	50	83	2	709	Partial		-	-	-	-
SER12-0274	SAMN28657656	OR612490	pup/calf	female	liver	2012-03-19	3	Moderate Decomposition	30.2418 N 88.7252 W	Tursiops truncatus	80	572	868	989	Complete		mtCR.mix-1	mtCR.sound	mito-001	mitogroup-1
SER12-0276	SAMN28657657	OR612491	pup/calf	female	liver	2012-03-19	3	Moderate Decomposition	30.29139 N 89.3494 W	Tursiops truncatus	283	848	687	1009	Complete		mtCR.mix-1	mtCR.sound	mito-001	mitogroup-1
SER12-0284	SAMN28657658	OR612492	pup/calf	male	liver	2012-03-01	3	Moderate Decomposition	30.30322 N 89.28923 W	Tursiops truncatus	-	1315	173	27	Partial		mtCR.mix-2	mtCR.sound	-	-
SER12-0309	SAMN28657659	OR612493	adult	male	liver	2012-04-25	2	Fresh Dead	30.2814 N 89.36687 W	Tursiops truncatus	132	210	494	299	Complete		mtCR.mix-2	mtCR.sound	mito-002	mitogroup-3
SER12-0654	SAMN28657660	OR612494	subadult	male	kidney	2012-11-09	3	Moderate Decomposition	30.30343 N 89.28473 W	Tursiops truncatus	165	298	578	279	Complete		mtCR.mix-1	mtCR.sound	mito-001	mitogroup-1
SER12-0678	SAMN28657661	OR612495	subadult	male	liver	2012-12-01	3	Moderate Decomposition	30.38191 N 89.02472 W	Tursiops truncatus	455	641	12	17	Partial		mtCR.mix-3	mtCR.sound	-	-
SER12-0679	SAMN28657662	OR612496	adult	male	liver	2012-12-04	3	Moderate Decomposition	30.3066 N 89.32743 W	Tursiops truncatus	60	605	119	759	Partial		mtCR.mix-1	mtCR.sound	-	-
SER12-0735	SAMN28657663	OR612497	subadult	female	liver	2012-12-28	2	Fresh Dead	30.26129 N 89.40318 W	Tursiops truncatus	492	86	83	16	Partial		-	-	-	-
SER13-0013	SAMN28657664	OR612498	missing	female	liver	2013-01-13	3	Moderate Decomposition	30.38844 N 88.99021 W	Tursiops truncatus	413	514	991	735	Complete		mtCR.mix-4	mtCR.sound	mito-013	mitogroup-1
SER13-0023	SAMN28657665	OR612499	subadult	male	liver	2013-01-20	3	Moderate Decomposition	30.38631 N 88.810361 W	Tursiops truncatus	681	258	262	792	Complete		mtCR.mix-3	mtCR.sound	mito-004	mitogroup-3
SER13-0024	SAMN28657666	OR612500	adult	male	liver	2013-01-21	3	Moderate Decomposition	30.22744 N 88.64499 W	Tursiops truncatus	404	479	711	635	Complete		mtCR.mix-1	mtCR.sound	mito-001	mitogroup-1
SER13-0041	SAMN28657667	OR612501	pup/calf	male	lung	2013-01-29	3	Moderate Decomposition	30.36178 N 89.08264 W	Tursiops truncatus	318	426	621	523	Complete		mtCR.mix-1	mtCR.sound	mito-001	mitogroup-1
SER13-0056	SAMN28657668	OR612502	pup/calf	female	liver	2013-02-08	3	Moderate Decomposition	30.41583 N 88.7936 W	Tursiops truncatus	62	103	207	131	Complete		mtCR.mix-4	mtCR.sound	mito-013	mitogroup-1
SER13-0057	SAMN28657669	OR612503	pup/calf	male	liver	2013-02-10	3	Moderate Decomposition	30.36146 N 89.09291 W	Tursiops truncatus	381	505	889	807	Complete		mtCR.mix-3	mtCR.sound	mito-004	mitogroup-3
SER13-0092	SAMN28657670	OR612504	yearling	male	liver	2013-03-03	2	Fresh Dead	30.32029 N 89.22662 W	Tursiops truncatus	160	217	448	347	Complete		mtCR.mix-4	mtCR.sound	mito-005	mitogroup-1
SER13-0161	SAMN28657671	OR612505	pup/calf	female	liver	2013-03-16	2	Fresh Dead	30.27058 N 89.37944 W	Tursiops truncatus	81	184	451	197	Complete		mtCR.mix-3	mtCR.sound	mito-012	mitogroup-3
SER13-0304	SAMN28657672	OR612506	pup/calf	male	liver	2013-03-17	3	Moderate Decomposition	30.3178 N 89.2325 W	Tursiops truncatus	235	476	510	548	Complete		mtCR.mix-3	mtCR.sound	mito-012	mitogroup-3
SER13-0333	SAMN28657673	OR612507	pup/calf	male	liver	2013-03-31	3	Moderate Decomposition	30.304553 N 89.276078 W	Tursiops truncatus	378	367	298	469	Complete		mtCR.mix-1	mtCR.sound	mito-001	mitogroup-1
SER13-0408	SAMN28657674	OR612508	pup/calf	male	liver	2013-04-22	3	Moderate Decomposition	30.391079 N 88.966824 W	Tursiops truncatus	255	347	295	231	Complete		mtCR.mix-1	mtCR.sound	mito-016	mitogroup-1
SER13-0409	SAMN28657675	OR612509	yearling	female	liver	2013-04-25	3	Moderate Decomposition	30.407361 N 88.847248 W	Tursiops truncatus	3	1031	147	1227	Partial	1	mtCR.mix-1	mtCR.sound	-	-
SER13-0419	SAMN28657676	OR612510	adult	female	liver	2013-04-18	2	Fresh Dead	30.26695 N 89.38589 W	Tursiops truncatus	92	230	541	426	Complete		mtCR.mix-4	mtCR.sound	mito-029	mitogroup-1
SER13-0420	SAMN28657677	OR612511	subadult	male	liver	2013-04-27	2	Fresh Dead	30.15231 N 89.06033 W	Tursiops truncatus	19	85	116	210	Complete	15	-	-	-	-
SER13-0527	SAMN28657678	OR612512	adult	male	liver	2013-05-27	2	Fresh Dead	30.3335 N 89.1789 W	Tursiops truncatus	137	156	383	251	Complete	1	mtCR.mix-1	mtCR.sound	mito-003	mitogroup-1
SER13-0635	SAMN28657679	OR612513	subadult	male	liver	2013-07-28	2	Fresh Dead	30.348 N 88.777 W	Tursiops truncatus	1105	1	24	1	Partial		-	-	-	-
SER13-0641	SAMN28657680	OR612514	subadult	female	liver	2013-07-03	2	Fresh Dead	30.36022 N 88.76365 W	Tursiops truncatus	1	1211	2	7	Partial		mtCR.mix-1	mtCR.sound	-	-
SER14-00119	SAMN28657681	OR612515	pup/calf	female	liver	2014-02-21	3	Moderate Decomposition	30.235208 N 88.893388 W	Tursiops truncatus	175	191	283	270	Complete		mtCR.mix-2	mtCR.sound	mito-074	mitogroup-3
SER14-00138	SAMN28657682	OR612516	adult	female	liver	2014-03-02	3	Moderate Decomposition	30.23717 N 88.66619 W	Tursiops truncatus	40	282	309	260	Complete		mtCR.mix-1	mtCR.sound	mito-003	mitogroup-1
SER14-00205	SAMN28657683	OR612517	pup/calf	female	liver	2014-03-20	3	Moderate Decomposition	30.39189 N 88.94482 W	Tursiops truncatus	50	35	251	144	Complete		mtCR.mix-3	mtCR.sound	mito-023	mitogroup-2
SER14-00294	SAMN28657684	OR612518	pup/calf	missing	liver	2014-04-02	3	Moderate Decomposition	30.2335 N 88.89283 W	Tursiops truncatus	42	55	322	189	Complete		mtCR.mix-3	mtCR.sound	mito-012	mitogroup-3
SER14-00301	SAMN28657685	OR612519	pup/calf	male	liver	2014-04-05	3	Moderate Decomposition	30.38737 N 88.99886 W	Tursiops truncatus	283	684	1142	1132	Complete		mtCR.mix-1	mtCR.sound	mito-003	mitogroup-1
SER14-00306	SAMN28657686	OR612520	pup/calf	male	liver	2014-04-09	3	Moderate Decomposition	30.3385 N 89.16575 W	Tursiops truncatus	464	570	1064	823	Complete		mtCR.mix-1	mtCR.sound	mito-001	mitogroup-1
SER14-00311	SAMN28657687	OR612521	pup/calf	male	liver	2014-04-13	3	Moderate Decomposition	30.271631 N 89.37818 W	Tursiops truncatus	33	163	285	215	Complete		mtCR.mix-1	mtCR.sound	mito-024	mitogroup-1
SER14-00312	SAMN28657688	OR612522	pup/calf	male	liver	2014-04-13	3	Moderate Decomposition	30.35444 N 89.12377 W	Tursiops truncatus	337	363	966	607	Complete		mtCR.mix-2	mtCR.sound	mito-009	mitogroup-3
SER14-00503	SAMN28657689	OR612523	subadult	male	muscle	2014-05-20	3	Moderate Decomposition	30.39219 N 88.8828 W	Tursiops truncatus	101	85	73	240	Complete		mtCR.mix-1	mtCR.sound	mito-016	mitogroup-1
SER14-00568	SAMN28657690	OR612524	yearling	male	muscle	2014-05-30	3	Moderate Decomposition	30.406874 N 88.832672 W	Tursiops truncatus	359	511	791	698	Complete		mtCR.mix-1	mtCR.sound	mito-016	mitogroup-1
SER14-00900	SAMN28657691	OR612525	adult	male	liver	2014-11-24	2	Fresh Dead	30.35373 N 89.12574 W	Tursiops truncatus	190	75	116	42	Complete		mtCR.mix-2	mtCR.sound	mito-002	mitogroup-3
SER15-00117	SAMN28657692	OR612526	pup/calf	missing	liver	2015-03-14	2	Fresh Dead	30.213045 N 88.972078 W	Tursiops truncatus	16	85	510	62	Complete		mtCR.mix-6	mtCR.sound	mito-006	mitogroup-1
SER15-00118	SAMN28657693	OR612527	pup/calf	female	liver	2015-03-14	3	Moderate Decomposition	30.2994 N 89.3338 W	Tursiops truncatus	50	88	829	239	Complete		mtCR.mix-1	mtCR.sound	mito-003	mitogroup-1
SER15-00135	SAMN28657694	OR612528	pup/calf	female	liver	2015-03-25	3	Moderate Decomposition	30.24366 N 88.87733 W	Tursiops truncatus	711	219	418	688	Complete		mtCR.mix-1	mtCR.sound	mito-031	mitogroup-1
SER15-00204	SAMN28657695	OR612529	yearling	female	liver	2015-04-10	3	Moderate Decomposition	30.26361 N 89.39333 W	Tursiops truncatus	357	385	847	484	Complete		mtCR.mix-3	mtCR.sound	mito-076	mitogroup-2
SER15-00383	SAMN28657696	OR612530	pup/calf	male	liver	2015-06-08	3	Moderate Decomposition	30.39291 N 88.92924 W	Tursiops truncatus	199	427	1058	532	Complete	1	mtCR.mix-3	mtCR.sound	mito-004	mitogroup-3
SER15-00652	SAMN28657697	OR612531	missing	male	liver	2015-12-17	3	Moderate Decomposition	30.362939 N 88.766787 W	Tursiops truncatus	287	373	865	506	Complete		mtCR.mix-3	mtCR.sound	mito-077	mitogroup-3
SER16-00008	SAMN28657698	OR612532	subadult	male	liver	2016-01-20	2	Fresh Dead	30.38409 N 89.01663 W	Tursiops truncatus	112	137	997	202	Complete		mtCR.mix-1	mtCR.sound	mito-007	mitogroup-1
SER16-00018	SAMN28657699	OR612533	subadult	male	liver	2016-01-26	2	Fresh Dead	30.37226 N 89.06818 W	Tursiops truncatus	219	252	1047.5	405	Complete		mtCR.mix-1	mtCR.sound	mito-001	mitogroup-1
SER16-00020	SAMN28657700	OR612534	subadult	female	liver	2016-01-15	2	Fresh Dead	30.39007 N 88.97523 W	Tursiops truncatus	72	251	882	444	Complete		mtCR.mix-1	mtCR.sound	mito-003	mitogroup-1
SER16-00026	SAMN28657701	OR612535	subadult	female	liver	2016-02-01	2	Fresh Dead	30.35392 N 89.12522 W	Tursiops truncatus	147	287	564	252	Complete		mtCR.mix-1	mtCR.sound	mito-001	mitogroup-1
SER16-00038	SAMN28657702	OR612536	missing	male	liver	2016-02-03	2	Fresh Dead	30.35759 N 89.11192 W	Tursiops truncatus	71	210	534	176	Complete		mtCR.mix-1	mtCR.sound	mito-078	mitogroup-1
SER16-00042	SAMN28657703	OR612537	missing	male	liver	2016-02-15	2	Fresh Dead	30.35535 N 89.11996 W	Tursiops truncatus	273	480	1351	670	Complete	2	mtCR.mix-1	mtCR.sound	mito-079	mitogroup-1
SER16-00048	SAMN28657704	OR612538	adult	female	liver	2016-02-18	3	Moderate Decomposition	30.30443 N 89.2916 W	Tursiops truncatus	7	149	547	90	Partial		mtCR.mix-5	mtCR.sound	-	-
SER16-00054	SAMN28657705	OR612539	subadult	male	liver	2016-02-15	2	Fresh Dead	30.2912 N 89.34985 W	Tursiops truncatus	65	292	697	170	Complete		mtCR.mix-1	mtCR.sound	mito-003	mitogroup-1
SER16-00055	SAMN28657706	OR612540	subadult	male	liver	2016-02-19	2	Fresh Dead	30.30345 N 89.29147 W	Tursiops truncatus	68	88	447	129	Complete		mtCR.mix-1	mtCR.sound	mito-001	mitogroup-1
SER16-00057	SAMN28657707	OR612541	subadult	male	liver	2016-02-20	2	Fresh Dead	30.393873 N 88.914371 W	Tursiops truncatus	25	156	405	231	Complete		mtCR.mix-1	mtCR.sound	mito-001	mitogroup-1
SER16-00061	SAMN28657708	OR612542	subadult	male	liver	2016-02-24	3	Moderate Decomposition	30.22846 N 88.65125 W	Tursiops truncatus	45	151	417	108	Complete		mtCR.mix-1	mtCR.sound	mito-001	mitogroup-1
SER16-00070	SAMN28657709	OR612543	pup/calf	male	brain	2016-02-28	2	Fresh Dead	30.38937 N 88.98068 W	Tursiops truncatus	6	11	381	58	Partial		-	-	-	-
SER16-00094	SAMN28657710	OR612544	pup/calf	female	liver	2016-03-07	3	Moderate Decomposition	30.2315 N 89.12201 W	Tursiops truncatus	273	455	759	525	Complete		mtCR.mix-6	mtCR.sound	mito-006	mitogroup-1
SER16-00167	SAMN28657711	OR612545	pup/calf	male	liver	2016-03-08	3	Moderate Decomposition	30.37413 N 89.06107 W	Tursiops truncatus	127	160	906	453	Complete		mtCR.mix-1	mtCR.sound	mito-001	mitogroup-1
SER16-00179	SAMN28657712	OR612546	yearling	male	lung	2016-04-06	3	Moderate Decomposition	30.36496 N 89.08507 W	Tursiops truncatus	271	326	934	708	Complete		mtCR.mix-3	mtCR.sound	mito-004	mitogroup-3
SER16-00184	SAMN28657713	OR612547	pup/calf	male	liver	2016-03-31	3	Moderate Decomposition	30.303489 N 89.281822 W	Tursiops truncatus	23	105	81	389	Complete		mtCR.mix-1	mtCR.sound	mito-001	mitogroup-1
SER16-00185	SAMN28657714	OR612548	pup/calf	female	liver	2016-04-02	3	Moderate Decomposition	30.36886 N 89.08007 W	Tursiops truncatus	179	837	1309	1278	Complete		mtCR.mix-1	mtCR.sound	mito-080	mitogroup-1
SER16-00186	SAMN28657715	OR612549	subadult	male	liver	2016-04-02	3	Moderate Decomposition	30.36236 N 88.6599 W	Tursiops truncatus	139	120	701	446	Complete		mtCR.mix-2	mtCR.sound	mito-002	mitogroup-3
SER16-00295	SAMN28657716	OR612550	pup/calf	male	lung	2016-04-25	4	Advanced Decomposition	30.36255 N 89.08473 W	Tursiops truncatus	217	295	881	418	Complete		mtCR.mix-4	mtCR.sound	mito-014	mitogroup-1
SER16-00296	SAMN28657717	OR612551	pup/calf	missing	liver	2016-04-28	3	Moderate Decomposition	30.35388 N 89.12567 W	Tursiops truncatus	357	429	793	576	Complete		mtCR.mix-6	mtCR.sound	mito-006	mitogroup-1
SER16-00337	SAMN28657718	OR612552	subadult	male	liver	2016-05-16	3	Moderate Decomposition	30.25053 N 89.42181 W	Tursiops truncatus	38	139	465	71	Complete		mtCR.mix-3	mtCR.sound	mito-081	mitogroup-2
SER16-00372	SAMN28657719	OR612553	adult	male	liver	2016-06-03	3	Moderate Decomposition	30.373095 N 89.065778 W	Tursiops truncatus	288	291	221	337	Complete	2	mtCR.mix-3	mtCR.sound	mito-004	mitogroup-3
SER16-00389	SAMN28657720	OR612554	adult	male	liver	2016-06-06	3	Moderate Decomposition	30.2692 N 87.5798 W	Tursiops truncatus	23	147	1184	216	Complete		mtCR.mix-2	mtCR.sound	mito-009	mitogroup-3
SER16-00473	SAMN28657721	OR612555	adult	male	liver	2016-08-16	2	Fresh Dead	30.33312 N 89.17969 W	Tursiops truncatus	15	47.5	368	43	Partial		mtCR.mix-1	mtCR.sound	-	-
SER16-00726	SAMN28657722	OR612556	pup/calf	female	lung	2016-12-26	3	Moderate Decomposition	30.28261 N 89.36767 W	Tursiops truncatus	198	250	547	392	Complete		mtCR.mix-1	mtCR.sound	mito-001	mitogroup-1
SER17-00028	SAMN28657723	OR612557	adult	female	liver	2017-01-16	3	Moderate Decomposition	30.2514 N 89.2584 W	Tursiops truncatus	319	471	1056	661	Complete		mtCR.mix-1	mtCR.sound	mito-075	mitogroup-1
SER17-00045	SAMN28657724	OR612558	adult	female	muscle	2017-01-26	3	Moderate Decomposition	30.3762 N 89.05 W	Tursiops truncatus	282	414	1035	515	Complete		mtCR.mix-1	mtCR.sound	mito-001	mitogroup-1
SER17-00046	SAMN28657725	OR612559	pup/calf	missing	lung	2017-01-26	3	Moderate Decomposition	30.36783 N 88.78492 W	Tursiops truncatus	229	336	732	501	Complete		mtCR.mix-8	mtCR.sound	mito-020	mitogroup-3
SER17-00047	SAMN28657726	OR612560	adult	female	liver	2017-02-02	3	Moderate Decomposition	30.38111 N 89.02828 W	Tursiops truncatus	105	287	1509	390	Complete		mtCR.mix-1	mtCR.sound	mito-031	mitogroup-1
SER17-00050	SAMN28657727	OR612561	adult	male	liver	2017-02-14	2	Fresh Dead	30.304131 N 89.329497 W	Tursiops truncatus	82	281	1271	87	Complete		mtCR.mix-3	mtCR.sound	mito-004	mitogroup-3
SER17-00238	SAMN28657728	OR612562	pup/calf	female	liver	2017-04-02	3	Moderate Decomposition	30.355996 N 89.116503 W	Tursiops truncatus	390	436	803	624	Complete		mtCR.mix-3	mtCR.sound	mito-004	mitogroup-3
SER17-00260	SAMN28657729	OR612563	pup/calf	male	liver	2017-04-22	3	Moderate Decomposition	30.35104 N 89.13276 W	Tursiops truncatus	399	469	990	701	Complete		mtCR.mix-2	mtCR.sound	mito-009	mitogroup-3
SER17-00286	SAMN28657730	OR612564	pup/calf	female	liver	2017-05-12	3	Moderate Decomposition	30.3291 N 88.57049 W	Tursiops truncatus	496	511	1146	752	Complete		mtCR.mix-3	mtCR.sound	mito-004	mitogroup-3
SER17-00382	SAMN28657731	OR612565	adult	male	liver	2017-06-03	2	Fresh Dead	30.390833 N 88.95277 W	Tursiops truncatus	5	173	863	266	Partial		mtCR.mix-1	mtCR.sound	-	-
SER17-00383	SAMN28657732	OR612566	subadult	female	muscle	2017-06-03	3	Moderate Decomposition	30.23248 N 88.6818 W	Tursiops truncatus	155	231	574	333	Complete		mtCR.mix-2	mtCR.sound	mito-010	mitogroup-3
SER17-00397	SAMN28657733	OR612567	pup/calf	male	liver	2017-06-10	3	Moderate Decomposition	30.39235 N 88.87302 W	Tursiops truncatus	661	813	1271	969	Complete		mtCR.mix-1	mtCR.sound	mito-016	mitogroup-1
SER17-00583	SAMN28657734	OR612568	subadult	male	liver	2017-11-04	3	Moderate Decomposition	30.3192 N 89.01135 W	Tursiops truncatus	284	207	638	212	Complete		mtCR.mix-1	mtCR.sound	mito-001	mitogroup-1
SER17-00595	SAMN28657735	OR612569	subadult	missing	liver	2017-11-28	3	Moderate Decomposition	30.281658 N 89.368948 W	Tursiops truncatus	31	128	990	220	Complete		mtCR.mix-4	mtCR.sound	mito-005	mitogroup-1
SER18-00063	SAMN28657736	OR612570	pup/calf	female	kidney	2018-02-15	3	Moderate Decomposition	30.37941 N 89.03387 W	Tursiops truncatus	127	245	1150	412	Complete	1	mtCR.mix-1	mtCR.sound	mito-001	mitogroup-1
SER18-00067	SAMN28657737	OR612571	subadult	male	lung	2018-02-16	3	Moderate Decomposition	30.272986 N 89.37632 W	Tursiops truncatus	48	131	1230	1254	Complete		mtCR.mix-1	mtCR.sound	mito-065	mitogroup-1
SER18-00077	SAMN28657738	OR612572	pup/calf	female	muscle	2018-02-20	3	Moderate Decomposition	30.29718 N 89.33748 W	Tursiops truncatus	22	28	162	84	Complete		mtCR.mix-5	mtCR.sound	mito-011	mitogroup-2
SER18-00078	SAMN28657739	OR612573	subadult	female	muscle	2018-02-22	3	Moderate Decomposition	30.34282 N 88.55394 W	Tursiops truncatus	336	63	56	158	Complete	1	mtCR.mix-1	mtCR.sound	mito-001	mitogroup-1
SER18-00080	SAMN28657740	OR612574	pup/calf	female	kidney	2018-02-23	3	Moderate Decomposition	30.38403 N 89.01652 W	Tursiops truncatus	94	162	605	416	Complete	1	mtCR.mix-1	mtCR.sound	mito-001	mitogroup-1
SER18-00081	SAMN28657741	OR612575	pup/calf	male	kidney	2018-02-23	3	Moderate Decomposition	30.32059 N 88.49838 W	Tursiops truncatus	240	428	949	441	Complete		mtCR.mix-1	mtCR.sound	mito-001	mitogroup-1
SER18-00082	SAMN28657742	OR612576	pup/calf	female	lung	2018-02-23	4	Advanced Decomposition	30.34203 N 89.15614 W	Tursiops truncatus	34	71	97	73	Complete		mtCR.mix-1	mtCR.sound	mito-003	mitogroup-1
SER18-00083	SAMN28657743	OR612577	pup/calf	male	muscle	2018-02-24	3	Moderate Decomposition	30.38809 N 88.99207 W	Tursiops truncatus	459	614	847	855	Complete		mtCR.mix-1	mtCR.sound	mito-082	mitogroup-1
SER18-00084	SAMN28657744	OR612578	pup/calf	female	muscle	2018-02-24	3	Moderate Decomposition	30.33393 N 89.17811 W	Tursiops truncatus	286	400	396	583	Complete		mtCR.mix-1	mtCR.sound	mito-083	mitogroup-1
SER18-00096	SAMN28657745	OR612579	adult	male	muscle	2018-02-26	3	Moderate Decomposition	30.3847 N 89.01301 W	Tursiops truncatus	47	600	290	822	Complete		mtCR.mix-3	mtCR.sound	mito-004	mitogroup-3
SER18-00098	SAMN28657746	OR612580	pup/calf	male	muscle	2018-02-26	3	Moderate Decomposition	30.385404 N 89.00546 W	Tursiops truncatus	87	125	303	188	Complete		mtCR.mix-1	mtCR.sound	mito-003	mitogroup-1
SER18-00099	SAMN28657747	OR612581	pup/calf	male	muscle	2018-03-02	4	Advanced Decomposition	30.21278 N 88.95509 W	Tursiops truncatus	759	983	1637	1486	Complete		mtCR.mix-1	mtCR.sound	mito-001	mitogroup-1
SER18-00115	SAMN28657748	OR612582	pup/calf	missing	muscle	2018-03-08	4	Advanced Decomposition	30.37884 N 88.85954 W	Tursiops truncatus	17	47	51	45	Complete		mtCR.mix-1	mtCR.sound	mito-003	mitogroup-1
SER18-00239	SAMN28657749	OR612583	adult	female	muscle	2018-03-23	2	Fresh Dead	30.276281 N 89.373602 W	Tursiops truncatus	325	226	64	216	Complete		mtCR.mix-1	mtCR.sound	mito-001	mitogroup-1
SER18-00241	SAMN28657750	OR612584	subadult	male	muscle	2018-03-25	3	Moderate Decomposition	30.36165 N 88.65865 W	Tursiops truncatus	37	113	108	169	Complete		mtCR.mix-3	mtCR.sound	mito-084	mitogroup-3
SER18-00242	SAMN28657751	OR612585	adult	female	muscle	2018-04-01	3	Moderate Decomposition	30.33426 N 89.17752 W	Tursiops truncatus	319	101	111	159	Complete		mtCR.mix-2	mtCR.sound	mito-085	mitogroup-3
SER18-00244	SAMN28657752	OR612586	pup/calf	male	muscle	2018-04-03	3	Moderate Decomposition	30.300305 N 89.333091 W	Tursiops truncatus	31	51	67	73	Complete		mtCR.mix-2	mtCR.sound	mito-009	mitogroup-3
SER18-00510	SAMN28657753	OR612587	subadult	female	muscle	2018-08-11	3	Moderate Decomposition	30.31911 N 89.22984 W	Tursiops truncatus	50	85	128	126	Complete		mtCR.mix-1	mtCR.sound	mito-003	mitogroup-1
SER18-00700	SAMN28657755	OR612589	adult	female	muscle	2018-11-25	2	Fresh Dead	30.26083 N 89.40363 W	Tursiops truncatus	27	25	46	33	Complete		mtCR.mix-2	mtCR.sound	mito-009	mitogroup-3
SER19-00018	SAMN28657756	OR612590	adult	male	muscle	2019-01-01	4	Advanced Decomposition	30.333714 N 88.517136 W	Tursiops truncatus	349	381	786	415	Complete		mtCR.mix-1	mtCR.sound	mito-001	mitogroup-1
SER19-00019	SAMN28657757	OR612591	pup/calf	female	muscle	2019-01-04	3	Moderate Decomposition	30.37666 N 89.04388 W	Tursiops truncatus	6	251	222	949	Partial	2	mtCR.mix-4	mtCR.sound	-	-
SER19-00020	SAMN28657758	OR612592	subadult	male	muscle	2019-01-11	3	Moderate Decomposition	30.31342 N 88.60471 W	Tursiops truncatus	43	59	79	96	Complete		mtCR.mix-1	mtCR.sound	mito-003	mitogroup-1
SER19-00061	SAMN28657759	OR612593	subadult	male	muscle	2019-02-02	2	Fresh Dead	30.38162 N 89.02577 W	Tursiops truncatus	82	90	120	135	Complete		mtCR.mix-4	mtCR.sound	mito-014	mitogroup-1
SER19-00062	SAMN28657760	OR612594	pup/calf	male	muscle	2019-02-07	3	Moderate Decomposition	30.34875 N 89.13745 W	Tursiops truncatus	65	78	106	84	Complete		mtCR.mix-4	mtCR.sound	mito-086	mitogroup-1
SER19-00063	SAMN28657761	OR612595	pup/calf	female	muscle	2019-02-07	3	Moderate Decomposition	30.32115 N 89.22424 W	Tursiops truncatus	51	72	126	91	Complete		mtCR.mix-1	mtCR.sound	mito-003	mitogroup-1
SER19-00064	SAMN28657762	OR612596	pup/calf	female	muscle	2019-02-14	3	Moderate Decomposition	30.39192 N 88.946041 W	Tursiops truncatus	121	147	233	163	Complete		mtCR.mix-1	mtCR.sound	mito-001	mitogroup-1
SER19-00125	SAMN28657763	OR612597	subadult	male	muscle	2019-02-16	3	Moderate Decomposition	30.35058 N 89.13371 W	Tursiops truncatus	51	61	119	116	Complete		mtCR.mix-2	mtCR.sound	mito-032	mitogroup-3
SER19-00126	SAMN28657764	OR612598	pup/calf	female	muscle	2019-02-16	3	Moderate Decomposition	30.39369 N 88.91837 W	Tursiops truncatus	35	52	82	56	Complete		mtCR.mix-2	mtCR.sound	mito-002	mitogroup-3
SER19-00127	SAMN28657765	OR612599	pup/calf	male	muscle	2019-02-16	3	Moderate Decomposition	30.380884 N 89.028759 W	Tursiops truncatus	63	91	113	118	Complete		mtCR.mix-1	mtCR.sound	mito-003	mitogroup-1
SER19-00128	SAMN28657766	OR612600	pup/calf	female	muscle	2019-02-18	3	Moderate Decomposition	30.35369 N 89.12609 W	Tursiops truncatus	43	43	76	55	Complete		mtCR.mix-2	mtCR.sound	mito-087	mitogroup-3
SER19-00130	SAMN28657767	OR612601	pup/calf	male	muscle	2019-03-02	3	Moderate Decomposition	30.42934 N 88.86906 W	Tursiops truncatus	107	96	150	113	Complete		mtCR.mix-1	mtCR.sound	mito-001	mitogroup-1
SER19-00131	SAMN28657768	OR612602	pup/calf	female	muscle	2019-03-03	3	Moderate Decomposition	30.391122 N 88.965655 W	Tursiops truncatus	57	68	98	105	Complete	1	mtCR.mix-1	mtCR.sound	mito-003	mitogroup-1
SER19-00132	SAMN28657769	OR612603	adult	male	muscle	2019-03-08	3	Moderate Decomposition	30.36281 N 88.76653 W	Tursiops truncatus	2	1436	5	866	Partial	1	mtCR.mix-4	mtCR.sound	-	-
SER19-00347	SAMN28657770	OR612604	adult	female	muscle	2019-04-12	3	Moderate Decomposition	30.20686 N 88.49474 W	Tursiops truncatus	230	340	784	455	Complete		mtCR.mix-1	mtCR.sound	mito-003	mitogroup-1
SER19-00348	SAMN28657771	OR612605	pup/calf	missing	muscle	2019-04-14	3	Moderate Decomposition	30.346453 N 88.695117 W	Tursiops truncatus	442	548	890.5	639	Complete		mtCR.mix-1	mtCR.sound	mito-027	mitogroup-1
SER19-00351	SAMN28657772	OR612606	adult	male	muscle	2019-04-20	3	Moderate Decomposition	30.23717 N 89.06691 W	Tursiops truncatus	186	3	2124	3	Partial		-	-	-	-
SER19-00352	SAMN28657773	OR612607	adult	missing	muscle	2019-04-20	3	Moderate Decomposition	30.215564 N 88.939603 W	Tursiops truncatus	373	784	990	9	Partial		mtCR.mix-5	mtCR.sound	mito-088	mitogroup-2
SER19-00356	SAMN28657774	OR612608	pup/calf	male	muscle	2019-03-19	4	Advanced Decomposition	30.38814 N 88.99276 W	Tursiops truncatus	50	72	96	99	Complete		mtCR.mix-3	mtCR.sound	mito-033	mitogroup-2
SER19-00357	SAMN28657775	OR612609	adult	male	muscle	2019-03-23	3	Moderate Decomposition	30.326654 N 89.20651 W	Tursiops truncatus	165	205	579	274	Complete		mtCR.mix-1	mtCR.sound	mito-001	mitogroup-1
SER19-00358	SAMN28657776	OR612610	adult	male	muscle	2019-03-23	2	Fresh Dead	30.3477 N 89.13918 W	Tursiops truncatus	51	68	101	92	Complete		mtCR.mix-1	mtCR.sound	mito-003	mitogroup-1
SER19-00359	SAMN28657777	OR612611	adult	female	muscle	2019-03-28	3	Moderate Decomposition	30.364285 N 89.083449 W	Tursiops truncatus	137	259	572	388	Complete		mtCR.mix-2	mtCR.sound	mito-019	mitogroup-3
SER19-00360	SAMN28657778	OR612612	adult	male	muscle	2019-03-28	2	Fresh Dead	30.2306 N 88.66933 W	Tursiops truncatus	291	319	636	520	Complete		mtCR.mix-3	mtCR.sound	mito-012	mitogroup-3
SER19-00361	SAMN28657779	OR612613	pup/calf	male	muscle	2019-03-29	2	Fresh Dead	30.39083 N 88.96969 W	Tursiops truncatus	266	385	700	462	Complete		mtCR.mix-1	mtCR.sound	mito-003	mitogroup-1
SER19-00362	SAMN28657780	OR612614	pup/calf	female	muscle	2019-03-30	2	Fresh Dead	30.39146 N 88.95831 W	Tursiops truncatus	390	374	601	550	Complete		mtCR.mix-1	mtCR.sound	mito-001	mitogroup-1
SER19-00363	SAMN28657781	OR612615	pup/calf	female	muscle	2019-03-30	3	Moderate Decomposition	30.33826 N 89.16632 W	Tursiops truncatus	53	89	113	98	Complete		mtCR.mix-1	mtCR.sound	mito-001	mitogroup-1
SER19-00364	SAMN28657782	OR612616	pup/calf	male	muscle	2019-03-30	3	Moderate Decomposition	30.34393 N 88.56377 W	Tursiops truncatus	217	361	573	395	Complete		mtCR.mix-2	mtCR.sound	mito-002	mitogroup-3
SER19-00365	SAMN28657783	OR612617	pup/calf	missing	muscle	2019-04-01	3	Moderate Decomposition	30.358762 N 89.098893 W	Tursiops truncatus	52	52	104	81	Complete		mtCR.new-5	mtCR.sound	mito-089	mitogroup-2
SER19-00367	SAMN28657784	OR612618	subadult	male	muscle	2019-04-03	3	Moderate Decomposition	30.35408 N 89.09911 W	Tursiops truncatus	99	96	184	125	Complete		mtCR.mix-2	mtCR.sound	mito-019	mitogroup-3
SER19-00368	SAMN28657785	OR612619	adult	missing	muscle	2019-04-05	2	Fresh Dead	30.3367 N 89.1702 W	Tursiops truncatus	148	104	347	317	Complete		mtCR.mix-3	mtCR.sound	mito-033	mitogroup-2
SER19-00369	SAMN28657786	OR612620	pup/calf	female	muscle	2019-04-06	3	Moderate Decomposition	30.37335 N 89.06464 W	Tursiops truncatus	198	207	353	308	Complete		mtCR.mix-1	mtCR.sound	mito-018	mitogroup-1
SER19-00371	SAMN28657787	OR612621	adult	male	muscle	2019-04-10	3	Moderate Decomposition	30.390208 N 88.95339 W	Tursiops truncatus	38	298	824	203	Complete		mtCR.mix-4	mtCR.sound	mito-005	mitogroup-1
SER19-00373	SAMN28657788	OR612622	pup/calf	female	muscle	2019-04-11	4	Advanced Decomposition	30.29057 N 89.35289 W	Tursiops truncatus	36	30	66	44	Complete		mtCR.mix-1	mtCR.sound	mito-018	mitogroup-1
SER19-00374	SAMN28657789	OR612623	adult	female	muscle	2019-04-11	4	Advanced Decomposition	30.2253 N 88.90714 W	Tursiops truncatus	259	324	736	385	Complete		mtCR.new-6	mtCR.sound	mito-090	mitogroup-1
SER19-00375	SAMN28657790	OR612624	subadult	male	muscle	2019-04-12	3	Moderate Decomposition	30.21157 N 88.97614 W	Tursiops truncatus	349	400	945	615	Complete		mtCR.mix-5	mtCR.sound	mito-011	mitogroup-2
SER19-00431	SAMN28657791	OR612625	adult	male	muscle	2019-04-28	3	Moderate Decomposition	30.33481 N 89.4422 W	Tursiops truncatus	153	154	748	228	Complete		mtCR.mix-2	mtCR.sound	mito-032	mitogroup-3
SER19-00433	SAMN28657792	OR612626	subadult	male	muscle	2019-04-29	3	Moderate Decomposition	30.28953 N 89.27387 W	Tursiops truncatus	274	315	757	382	Complete		mtCR.mix-2	mtCR.sound	mito-010	mitogroup-3
SER19-00434	SAMN28657793	OR612627	adult	female	muscle	2019-04-29	2	Fresh Dead	30.2363 N 89.4353 W	Tursiops truncatus	227	234	804	276	Complete		mtCR.mix-1	mtCR.sound	mito-003	mitogroup-1
SER19-00438	SAMN28657794	OR612628	adult	female	muscle	2019-04-30	3	Moderate Decomposition	30.280033 N 89.370451 W	Tursiops truncatus	24	82	770	65	Complete		mtCR.mix-5	mtCR.sound	mito-091	mitogroup-3
SER19-00439	SAMN28657795	OR612629	adult	female	muscle	2019-05-01	4	Advanced Decomposition	30.34078 N 89.15905 W	Tursiops truncatus	152	133	416	79	Complete		mtCR.mix-2	mtCR.sound	mito-009	mitogroup-3
SER19-00440	SAMN28657796	OR612630	adult	missing	muscle	2019-05-01	3	Moderate Decomposition	30.248328 N 89.423033 W	Tursiops truncatus	401	98	38	499	Complete		mtCR.new-7	mtCR.sound	mito-092	mitogroup-3
SER19-00441	SAMN28657797	OR612631	adult	male	muscle	2019-05-01	3	Moderate Decomposition	30.29883 N 89.33486 W	Tursiops truncatus	778	1044	1907	360	Partial		mtCR.mix-2	mtCR.sound	mito-002	mitogroup-3
SER19-00442	SAMN28657798	OR612632	pup/calf	male	muscle	2019-05-01	3	Moderate Decomposition	30.348713 N 89.137392 W	Tursiops truncatus	162	341	639	11	Partial		mtCR.mix-2	mtCR.sound	mito-002	mitogroup-3
SER19-00443	SAMN28657799	OR612633	adult	male	muscle	2019-05-02	3	Moderate Decomposition	30.3041 N 89.27917 W	Tursiops truncatus	485	623	918	13	Partial		mtCR.mix-2	mtCR.sound	mito-019	mitogroup-3
SER19-00448	SAMN28657800	OR612634	subadult	female	muscle	2019-05-03	4	Advanced Decomposition	30.344398 N 89.147177 W	Tursiops truncatus	375	580	873	586	Complete		mtCR.mix-4	mtCR.sound	mito-005	mitogroup-1
SER19-00451	SAMN28657801	OR612635	adult	female	muscle	2019-05-04	3	Moderate Decomposition	30.3291 N 89.19576 W	Tursiops truncatus	603	741	1475	731	Complete		mtCR.mix-2	mtCR.sound	mito-002	mitogroup-3
SER19-00452	SAMN28657802	OR612636	adult	male	muscle	2019-05-04	3	Moderate Decomposition	30.388577 N 88.990525 W	Tursiops truncatus	161	243	703	434	Complete		mtCR.mix-2	mtCR.sound	mito-093	mitogroup-3
SER19-00453	SAMN28657803	OR612637	adult	female	liver	2019-05-05	3	Moderate Decomposition	30.331227 N 89.187921 W	Tursiops truncatus	121	144	467	2	Partial		mtCR.mix-2	mtCR.sound	mito-002	mitogroup-3
SER19-00454	SAMN28657804	OR612638	subadult	female	muscle	2019-05-06	3	Moderate Decomposition	30.22697 N 88.32046 W	Tursiops truncatus	96	153	764	579	Complete		mtCR.mix-5	mtCR.sound	mito-011	mitogroup-2
SER19-00456	SAMN28657805	OR612639	pup/calf	female	muscle	2019-05-09	3	Moderate Decomposition	30.274 N 87.5561 W	Tursiops truncatus	30	87	100	73	Complete		mtCR.mix-1	mtCR.sound	mito-001	mitogroup-1
SER19-00457	SAMN28657806	OR612640	adult	male	muscle	2019-05-11	3	Moderate Decomposition	30.324009 N 89.215909 W	Tursiops truncatus	51	72	104	90	Complete		mtCR.mix-2	mtCR.sound	mito-094	mitogroup-3
SER19-00458	SAMN28657807	OR612641	missing	male	muscle	2019-04-30	3	Moderate Decomposition	30.37944 N 89.03456 W	Tursiops truncatus	534	618	1371	615	Complete		mtCR.mix-5	mtCR.sound	mito-095	mitogroup-3
SER19-00882	SAMN28657808	OR612642	adult	missing	muscle	2019-05-19	3	Moderate Decomposition	30.24066 N 88.24843 W	Tursiops truncatus	43	73	100	81	Complete		mtCR.mix-2	mtCR.sound	mito-009	mitogroup-3
SER19-00883	SAMN28657809	OR612643	adult	male	muscle	2019-05-21	3	Moderate Decomposition	30.2302 N 87.9041 W	Tursiops truncatus	563	859	1251	944	Complete		mtCR.mix-2	mtCR.sound	mito-010	mitogroup-3
SER19-00884	SAMN28657810	OR612644	adult	missing	muscle	2019-05-22	4	Advanced Decomposition	30.297586 N 89.337 W	Tursiops truncatus	366	536	687	593	Complete		mtCR.mix-1	mtCR.sound	mito-001	mitogroup-1
SER19-00885	SAMN28657811	OR612645	adult	missing	muscle	2019-05-23	4	Advanced Decomposition	30.22551 N 88.90303 W	Tursiops truncatus	51	114	383	321	Complete		mtCR.mix-3	mtCR.sound	mito-096	mitogroup-3
SER19-00888	SAMN28657812	OR612646	adult	missing	muscle	2019-05-25	N/A		30.231278 N 88.30974 W	Tursiops truncatus	32	57	114	81	Complete		mtCR.mix-10	mtCR.outer	mito-097	mitogroup-4
SER19-00889	SAMN28657813	OR612647	adult	male	muscle	2019-05-25	4	Advanced Decomposition	30.232129 N 88.284697 W	Tursiops truncatus	43	25	126	81	Complete		mtCR.mix-2	mtCR.sound	mito-098	mitogroup-3
SER19-00895	SAMN28657814	OR612648	adult	female	muscle	2019-05-27	3	Moderate Decomposition	30.324009 N 89.215909 W	Tursiops truncatus	212	1174	663	749	Partial		mtCR.mix-1	mtCR.sound	-	-
SER19-00896	SAMN28657815	OR612649	adult	male	muscle	2019-05-19	3	Moderate Decomposition	30.33985 N 89.16144 W	Tursiops truncatus	67	107	159	117	Complete		mtCR.mix-5	mtCR.sound	mito-011	mitogroup-2
SER19-00897	SAMN28657816	OR612650	adult	female	liver	2019-05-20	3	Moderate Decomposition	30.339308 N 89.16467 W	Tursiops truncatus	494	681	1292	664	Complete		mtCR.mix-2	mtCR.sound	mito-002	mitogroup-3
SER19-00898	SAMN28657817	OR612651	adult	male	muscle	2019-05-28	3	Moderate Decomposition	30.39343 N 88.86512 W	Tursiops truncatus	326	410	692	521	Complete		mtCR.mix-1	mtCR.sound	mito-001	mitogroup-1
SER19-00899	SAMN28657818	OR612652	adult	female	muscle	2019-05-28	3	Moderate Decomposition	30.39326 N 88.89397 W	Tursiops truncatus	322	323	870	623	Complete		mtCR.mix-1	mtCR.sound	mito-003	mitogroup-1
SER19-00904	SAMN28657819	OR612653	adult	male	muscle	2019-05-28	3	Moderate Decomposition	30.24633 N 89.42422 W	Tursiops truncatus	1266	1135	2484	1761	Complete		mtCR.mix-1	mtCR.sound	mito-001	mitogroup-1
SER19-00905	SAMN28657820	OR612654	adult	female	muscle	2019-05-28	2	Fresh Dead	30.32752 N 89.20377 W	Tursiops truncatus	680	798	1782	1057	Complete		mtCR.mix-1	mtCR.sound	mito-001	mitogroup-1
SER19-00907	SAMN28657821	OR612655	adult	male	muscle	2019-05-29	3	Moderate Decomposition	30.37606 N 89.04391 W	Tursiops truncatus	56	60	75	80	Complete		mtCR.mix-3	mtCR.sound	mito-012	mitogroup-3
SER19-00908	SAMN28657822	OR612656	subadult	male	muscle	2019-05-29	3	Moderate Decomposition	30.3872 N 89.00157 W	Tursiops truncatus	944	953	1969	1262	Complete		mtCR.mix-1	mtCR.sound	mito-001	mitogroup-1
SER19-00909	SAMN28657823	OR612657	adult	male	muscle	2019-05-30	3	Moderate Decomposition	30.36186 N 89.08279 W	Tursiops truncatus	69	48	115	92	Complete		mtCR.mix-1	mtCR.sound	mito-003	mitogroup-1
SER19-00910	SAMN28657824	OR612658	missing	male	muscle	2019-05-30	3	Moderate Decomposition	30.21361 N 88.94251 W	Tursiops truncatus	1309	1165	2797	1793	Complete		mtCR.mix-2	mtCR.sound	mito-099	mitogroup-3
SER19-00911	SAMN28657825	OR612659	pup/calf	male	muscle	2019-05-30	4	Advanced Decomposition	30.37442 N 89.06028 W	Tursiops truncatus	771	765	843	858	Complete		mtCR.mix-2	mtCR.sound	mito-002	mitogroup-3
SER19-00915	SAMN28657826	OR612660	adult	male	muscle	2019-05-31	2	Fresh Dead	30.21458 N 89.08164 W	Tursiops truncatus	93	83	184	64	Complete		mtCR.mix-1	mtCR.sound	mito-003	mitogroup-1
SER19-00916	SAMN28657827	OR612661	adult	female	muscle	2019-06-01	3	Moderate Decomposition	30.3797 N 89.03309 W	Tursiops truncatus	81	72	86	93	Complete		mtCR.mix-1	mtCR.sound	mito-017	mitogroup-1
SER19-00917	SAMN28657828	OR612662	adult	male	muscle	2019-06-01	3	Moderate Decomposition	30.28386 N 89.3662 W	Tursiops truncatus	42	50	119	66	Complete		mtCR.mix-5	mtCR.sound	mito-011	mitogroup-2
SER19-00919	SAMN28657829	OR612663	adult	male	muscle	2019-06-03	2	Fresh Dead	30.33483 N 89.17575 W	Tursiops truncatus	688	758	1799	833	Complete		mtCR.mix-1	mtCR.sound	mito-001	mitogroup-1
SER19-00922	SAMN28657830	OR612664	adult	male	muscle	2019-06-04	3	Moderate Decomposition	30.39151 N 88.95066 W	Tursiops truncatus	5	595	90	715	Partial		mtCR.mix-1	mtCR.sound	-	-
SER19-00934	SAMN28657831	OR612665	adult	female	muscle	2019-05-28	3	Moderate Decomposition	30.40338 N 88.82587 W	Tursiops truncatus	261	323	769	508	Complete		mtCR.mix-1	mtCR.sound	mito-100	mitogroup-1
SER19-01038	SAMN28657832	OR612666	adult	male	muscle	2019-07-29	3	Moderate Decomposition	30.25773 N 89.41312 W	Tursiops truncatus	225	457	817	522	Complete		mtCR.mix-1	mtCR.sound	mito-007	mitogroup-1
SER19-01040	SAMN28657833	OR612667	adult	female	muscle	2019-08-03	3	Moderate Decomposition	30.223862 N 88.91261 W	Tursiops truncatus	808	1009	1654.5	1256	Complete	1	mtCR.mix-1	mtCR.sound	mito-001	mitogroup-1
SER19-01041	SAMN28657834	OR612668	subadult	female	muscle	2019-08-05	2	Fresh Dead	30.30544 N 89.26846 W	Tursiops truncatus	35	49	84	77	Complete		mtCR.mix-1	mtCR.sound	mito-001	mitogroup-1
SER19-01042	SAMN28657835	OR612669	adult	male	muscle	2019-08-07	3	Moderate Decomposition	30.389262 N 88.983368 W	Tursiops truncatus	44	83	117	59	Complete		mtCR.mix-1	mtCR.sound	mito-001	mitogroup-1
SER19-01043	SAMN28657836	OR612670	adult	female	muscle	2019-07-18	2	Fresh Dead	30.34367 N 88.73274 W	Tursiops truncatus	30	44	62	78	Complete		mtCR.mix-3	mtCR.sound	mito-101	mitogroup-3
SER19-01078	SAMN28657837	OR612671	subadult	male	muscle	2019-08-23	3	Moderate Decomposition	30.363246 N 89.086223 W	Tursiops truncatus	60	85	75	99	Complete		mtCR.new-2	mtCR.sound	mito-102	mitogroup-1
SER19-01143	SAMN28657839	OR612673	subadult	male	muscle	2019-09-22	3	Moderate Decomposition	30.364131 N 88.509268 W	Tursiops truncatus	803	845	1348	935	Complete		mtCR.mix-3	mtCR.sound	mito-004	mitogroup-3
SER19-01176	SAMN28657840	OR612674	adult	male	muscle	2019-10-26	3	Moderate Decomposition	30.37674 N 89.0486 W	Tursiops truncatus	1003	1202	2294	1647	Complete		mtCR.mix-1	mtCR.sound	mito-001	mitogroup-1
SER19-01230	SAMN28657841	OR612675	subadult	female	muscle	2019-11-26	3	Moderate Decomposition	30.24843 N 89.30539 W	Tursiops truncatus	616	826	1834	1168	Complete		mtCR.mix-1	mtCR.sound	mito-003	mitogroup-1
SER19-01231	SAMN28657842	OR612676	adult	male	muscle	2019-12-02	3	Moderate Decomposition	30.2247 N 89.15559 W	Tursiops truncatus	1022	851	2030	1418	Complete		mtCR.mix-7	mtCR.sound	mito-008	mitogroup-2
SER20-00007	SAMN28657843	OR612679	adult	female	muscle	2020-01-10	3	Moderate Decomposition	30.2656 N 89.38869 W	Tursiops truncatus	296	355	408	479	Complete		mtCR.mix-1	mtCR.sound	mito-001	mitogroup-1
SER20-00105	SAMN28657844	OR612680	pup/calf	female	muscle	2020-02-05	2	Fresh Dead	30.37957 N 89.03438 W	Tursiops truncatus	353	421	651	602	Complete		mtCR.mix-6	mtCR.sound	mito-006	mitogroup-1
SER20-00106	SAMN28657845	OR612681	pup/calf	female	muscle	2020-02-06	2	Fresh Dead	30.38992 N 88.97823 W	Tursiops truncatus	161	210	442	194	Complete	1	mtCR.mix-1	mtCR.sound	mito-001	mitogroup-1
SER20-00107	SAMN28657846	OR612682	pup/calf	missing	muscle	2020-02-07	3	Moderate Decomposition	30.35353 N 89.12658 W	Tursiops truncatus	253	388	596	307	Complete		mtCR.mix-1	mtCR.sound	mito-007	mitogroup-1
SER20-00108	SAMN28657847	OR612683	pup/calf	male	muscle	2020-02-09	3	Moderate Decomposition	30.30211 N 89.33079 W	Tursiops truncatus	318	426	616	535	Complete		mtCR.mix-1	mtCR.sound	mito-103	mitogroup-1
SER20-00109	SAMN28657848	OR612684	pup/calf	female	muscle	2020-02-11	3	Moderate Decomposition	30.3442 N 88.70071 W	Tursiops truncatus	334	476	650	600	Complete		mtCR.mix-4	mtCR.sound	mito-005	mitogroup-1
SER20-00171	SAMN28657849	OR612677	subadult	male	muscle	2020-02-28	2	Fresh Dead	30.33486 N 88.5087 W	Tursiops truncatus	2331.5	1978	4374	2301	Complete		mtCR.mix-3	mtCR.sound	mito-104	mitogroup-3
SER20-00172	SAMN28657850	OR612687	pup/calf	male	muscle	2020-03-03	3	Moderate Decomposition	30.28313 N 89.36723 W	Tursiops truncatus	274	314	514	440	Complete		mtCR.mix-5	mtCR.sound	mito-015	mitogroup-2
SER20-00173	SAMN28657851	OR612685	pup/calf	male	muscle	2020-02-19	3	Moderate Decomposition	30.34258 N 88.42271 W	Tursiops truncatus	232	300	471	828	Complete		mtCR.mix-1	mtCR.sound	mito-007	mitogroup-1
SER20-00174	SAMN28657852	OR612688	pup/calf	male	muscle	2020-03-05	3	Moderate Decomposition	30.3041 N 89.2794 W	Tursiops truncatus	385	330	648	445	Complete		mtCR.mix-6	mtCR.sound	mito-006	mitogroup-1
SER20-00175	SAMN28657853	OR612689	pup/calf	missing	muscle	2020-03-10	3	Moderate Decomposition	30.348388 N 88.690978 W	Tursiops truncatus	350	401	546	545	Complete		mtCR.mix-3	mtCR.sound	mito-004	mitogroup-3
SER20-00176	SAMN28657854	OR612690	subadult	female	muscle	2020-03-11	3	Moderate Decomposition	30.2663 N 89.3869 W	Tursiops truncatus	212	488	393	517	Complete		mtCR.mix-2	mtCR.sound	mito-010	mitogroup-3
SER20-00177	SAMN28657855	OR612691	pup/calf	male	muscle	2020-03-12	3	Moderate Decomposition	30.30798 N 89.26424 W	Tursiops truncatus	401	499	705	469	Complete		mtCR.mix-3	mtCR.sound	mito-004	mitogroup-3
SER20-00178	SAMN28657856	OR612692	pup/calf	female	muscle	2020-03-13	3	Moderate Decomposition	30.393993 N 88.9115059 W	Tursiops truncatus	317	397	668	557	Complete		mtCR.mix-2	mtCR.sound	mito-010	mitogroup-3
SER20-00179	SAMN28657857	OR612693	pup/calf	female	muscle	2020-03-13	3	Moderate Decomposition	30.38726 N 89.00079 W	Tursiops truncatus	223	328	577	375	Complete		mtCR.mix-5	mtCR.sound	mito-015	mitogroup-2
SER20-00180	SAMN28657858	OR612694	pup/calf	female	muscle	2020-03-14	3	Moderate Decomposition	30.38917 N 88.98949 W	Tursiops truncatus	256	342	557	437	Complete		mtCR.mix-1	mtCR.sound	mito-001	mitogroup-1
SER20-00181	SAMN28657859	OR612695	pup/calf	female	muscle	2020-03-15	3	Moderate Decomposition	30.30974 N 89.32407 W	Tursiops truncatus	309	476	150	579	Complete		mtCR.mix-2	mtCR.sound	mito-010	mitogroup-3
SER20-00183	SAMN28657860	OR612686	pup/calf	male	muscle	2020-02-25	3	Moderate Decomposition	30.39196 N 88.94602 W	Tursiops truncatus	272	372	453	396	Complete		mtCR.mix-8	mtCR.sound	mito-020	mitogroup-3
SER20-00260	SAMN28657861	OR612696	pup/calf	male	muscle	2020-03-17	3	Moderate Decomposition	30.38666 N 89.00428 W	Tursiops truncatus	257	323	498	417	Complete		mtCR.mix-1	mtCR.sound	mito-001	mitogroup-1
SER20-00261	SAMN28657862	OR612697	adult	male	muscle	2020-03-17	3	Moderate Decomposition	30.344134 N 89.144734 W	Tursiops truncatus	102	673	262	983	Complete	1	mtCR.mix-1	mtCR.sound	mito-105	mitogroup-1
SER20-00262	SAMN28657863	OR612698	adult	female	muscle	2020-03-17	3	Moderate Decomposition	30.332998 N 89.179637 W	Tursiops truncatus	372	767	212	785	Complete		mtCR.mix-1	mtCR.sound	mito-001	mitogroup-1
SER20-00263	SAMN28657864	OR612700	pup/calf	male	muscle	2020-03-19	3	Moderate Decomposition	30.377 N 89.04366 W	Tursiops truncatus	253	391	582	557	Complete		mtCR.mix-1	mtCR.sound	mito-106	mitogroup-1
SER20-00264	SAMN28657865	OR612699	pup/calf	male	muscle	2020-03-18	3	Moderate Decomposition	30.37863 N 89.03966 W	Tursiops truncatus	392	447	562	590	Complete		mtCR.mix-2	mtCR.sound	mito-002	mitogroup-3
SER20-00265	SAMN28657866	OR612701	pup/calf	female	muscle	2020-03-20	3	Moderate Decomposition	30.29313 N 89.34507 W	Tursiops truncatus	322	383	533	490	Complete		mtCR.mix-5	mtCR.sound	mito-015	mitogroup-2
SER20-00266	SAMN28657867	OR612702	pup/calf	male	muscle	2020-03-20	3	Moderate Decomposition	30.32311 N 89.21935 W	Tursiops truncatus	292	404	622	534	Complete		mtCR.mix-5	mtCR.sound	mito-015	mitogroup-2
SER20-00269	SAMN28657868	OR612705	pup/calf	female	muscle	2020-03-27	3	Moderate Decomposition	30.33069 N 89.18964 W	Tursiops truncatus	57	428	335	463	Complete	1	mtCR.mix-2	mtCR.sound	mito-002	mitogroup-3
SER20-00270	SAMN28657869	OR612703	pup/calf	female	muscle	2020-03-23	3	Moderate Decomposition	30.35055 N 89.13405 W	Tursiops truncatus	218	324	389	427	Complete		mtCR.mix-6	mtCR.sound	mito-006	mitogroup-1
SER20-00271	SAMN28657870	OR612706	adult	male	muscle	2020-03-26	3	Moderate Decomposition	30.37813 N 88.85811 W	Tursiops truncatus	82	464	316	409	Complete		mtCR.mix-1	mtCR.sound	mito-001	mitogroup-1
SER20-00273	SAMN28657871	OR612704	pup/calf	male	muscle	2020-03-23	3	Moderate Decomposition	30.344936 N 89.146015 W	Tursiops truncatus	183	410	500	559	Complete	2	mtCR.mix-1	mtCR.sound	mito-022	mitogroup-1
SER20-00275	SAMN28657872	OR612708	pup/calf	female	muscle	2020-04-08	3	Moderate Decomposition	30.35718 N 89.11255 W	Tursiops truncatus	368	497	596	601	Complete	1	mtCR.mix-1	mtCR.sound	mito-007	mitogroup-1
SER20-00322	SAMN28657873	OR612707	adult	missing	muscle	2020-04-01	3	Moderate Decomposition	30.355907 N 89.090232 W	Tursiops truncatus	80	485	369	642	Complete		mtCR.mix-1	mtCR.sound	mito-001	mitogroup-1
SER20-00326	SAMN28657874	OR612709	pup/calf	female	muscle	2020-05-13	4	Advanced Decomposition	30.30672 N 89.2682 W	Tursiops truncatus	283	408	486	480	Complete		mtCR.mix-6	mtCR.sound	mito-006	mitogroup-1
SER20-00359	SAMN28657875	OR612710	adult	missing	muscle	2020-05-26	4	Advanced Decomposition	30.37345 N 89.06542 W	Tursiops truncatus	177	554	437	594	Complete		mtCR.mix-1	mtCR.sound	mito-001	mitogroup-1
SER20-00361	SAMN28657876	OR612712	adult	female	muscle	2020-06-04	3	Moderate Decomposition	30.329545 N 89.136784 W	Tursiops truncatus	388	431	716	494	Complete		mtCR.mix-6	mtCR.sound	mito-006	mitogroup-1
SER20-00362	SAMN28657877	OR612713	subadult	male	muscle	2020-06-08	3	Moderate Decomposition	30.30548 N 89.27347 W	Tursiops truncatus	334	405	962	317	Complete	1	mtCR.mix-2	mtCR.sound	mito-002	mitogroup-3
SER20-00363	SAMN28657878	OR612678	adult	male	muscle	2020-05-14	2	Fresh Dead	30.32156 N 89.32466 W	Tursiops truncatus	4470	4626	6837	4729	Complete		mtCR.new-8	mtCR.sound	mito-107	mitogroup-3
SER20-00364	SAMN28657879	OR612711	adult	female	muscle	2020-05-31	2	Fresh Dead	30.341635 N 89.156917 W	Tursiops truncatus	248	274	512	417	Complete		mtCR.mix-1	mtCR.sound	mito-018	mitogroup-1
SER20-00415	SAMN28657880	OR612714	adult	female	muscle	2020-06-18	3	Moderate Decomposition	30.299149 N 89.243391 W	Tursiops truncatus	390	454	725	690	Complete		mtCR.mix-2	mtCR.sound	mito-002	mitogroup-3
SER20-00418	SAMN28657881	OR612715	adult	male	muscle	2020-06-28	3	Moderate Decomposition	30.32334 N 89.21843 W	Tursiops truncatus	436	524	669	654	Complete		mtCR.mix-1	mtCR.sound	mito-108	mitogroup-1
SER20-00492	SAMN28657882	OR612716	adult	male	muscle	2020-08-02	2	Fresh Dead	30.33073 N 89.18933 W	Tursiops truncatus	369	555	644	692	Complete		mtCR.mix-2	mtCR.sound	mito-109	mitogroup-3
SER20-00553	SAMN28657883	OR612717	pup/calf	male	muscle	2020-09-22	2	Fresh Dead	30.32148 N 89.32471 W	Tursiops truncatus	273	346	454	398	Complete		mtCR.mix-3	mtCR.sound	mito-023	mitogroup-2
SER20-00554	SAMN28657884	OR612718	adult	male	muscle	2020-09-24	3	Moderate Decomposition	30.3905 N 88.957964 W	Tursiops truncatus	298	331	604	482	Complete		mtCR.mix-1	mtCR.sound	mito-001	mitogroup-1
SER20-00673	SAMN28657885	OR612719	adult	female	muscle	2020-12-21	4	Advanced Decomposition	30.183867 N 89.50865 W	Tursiops truncatus	371	499	733	593	Complete		mtCR.mix-7	mtCR.sound	mito-008	mitogroup-2
SER20-00673F	SAMN28657886	OR612720	fetus	female	muscle	2020-12-21	N/A		30.183867 N 89.50865 W	Tursiops truncatus	240	445	600	441	Complete		mtCR.mix-7	mtCR.sound	mito-008	mitogroup-2
SER21-00004	SAMN28657887	OR612721	pup/calf	male	muscle	2021-01-01	3	Moderate Decomposition	30.29010 N 89.35437 W	Tursiops truncatus	363	448	663	478	Complete		mtCR.mix-7	mtCR.sound	mito-008	mitogroup-2
SER21-00005	SAMN28657888	OR612722	subadult	female	muscle	2021-01-01	3	Moderate Decomposition	30.30376 N 89.32944 W	Tursiops truncatus	298	314	550	426	Complete		mtCR.mix-4	mtCR.sound	mito-005	mitogroup-1
SER21-00006	SAMN28657889	OR612723	adult	female	muscle	2021-01-01	2	Fresh Dead	30.21663 N 89.52142 W	Tursiops truncatus	349	353	629	532	Complete		mtCR.mix-1	mtCR.sound	mito-001	mitogroup-1
SER21-00066	SAMN28657890	OR612725	pup/calf	male	muscle	2021-02-05	3	Moderate Decomposition	30.35291 N 89.12721 W	Tursiops truncatus	394	404	706	548	Complete		mtCR.mix-1	mtCR.sound	mito-001	mitogroup-1
SER21-00067	SAMN28657891	OR612724	adult	female	muscle	2021-01-31	3	Moderate Decomposition	30.313574 N 88.606191 W	Tursiops truncatus	457	493	767	636	Complete		mtCR.mix-2	mtCR.sound	mito-002	mitogroup-3
SER21-00169	SAMN28657892	OR612726	pup/calf	male	muscle	2021-02-25	3	Moderate Decomposition	30.32548 N 89.21137 W	Tursiops truncatus	380	505	766	653	Complete		mtCR.mix-1	mtCR.sound	mito-001	mitogroup-1
SER21-00170	SAMN28657893	OR612727	pup/calf	male	muscle	2021-02-28	3	Moderate Decomposition	30.38622 N 89.00674 W	Tursiops truncatus	413	498	664	641	Complete		mtCR.mix-3	mtCR.sound	mito-110	mitogroup-3
SER21-00171	SAMN28657894	OR612728	pup/calf	male	muscle	2021-02-28	3	Moderate Decomposition	30.33561 N 89.17464 W	Tursiops truncatus	396	444	573	611	Complete		mtCR.mix-1	mtCR.sound	mito-001	mitogroup-1
SER21-00172	SAMN28657895	OR612729	subadult	male	muscle	2021-03-01	3	Moderate Decomposition	30.29995 N 89.33337 W	Tursiops truncatus	372	471	668	548	Complete	1	mtCR.mix-1	mtCR.sound	mito-001	mitogroup-1
SER21-00174	SAMN28657896	OR612730	pup/calf	male	muscle	2021-03-14	3	Moderate Decomposition	30.31764 N 89.31764 W	Tursiops truncatus	363	450	677	594	Complete		mtCR.mix-2	mtCR.sound	mito-002	mitogroup-3
SER21-00175	SAMN28657897	OR612731	pup/calf	female	muscle	2021-03-14	3	Moderate Decomposition	30.35618 N 89.11509 W	Tursiops truncatus	214	256	388	273	Complete		mtCR.mix-1	mtCR.sound	mito-001	mitogroup-1
SER21-00176	SAMN28657898	OR612732	pup/calf	male	muscle	2021-03-14	3	Moderate Decomposition	30.35576 N 89.117 W	Tursiops truncatus	177	232	340	244	Complete		mtCR.mix-4	mtCR.sound	mito-111	mitogroup-1
SER21-00177	SAMN28657899	OR612733	adult	female	muscle	2021-03-15	3	Moderate Decomposition	30.32295 N 89.2198 W	Tursiops truncatus	147	210	325	238	Complete		mtCR.mix-1	mtCR.sound	mito-001	mitogroup-1
SER21-00178	SAMN28657900	OR612734	pup/calf	male	muscle	2021-03-15	3	Moderate Decomposition	30.2869 N 89.36262 W	Tursiops truncatus	190	275	378	294	Complete		mtCR.mix-7	mtCR.sound	mito-008	mitogroup-2
SER21-00179	SAMN28657901	OR612735	pup/calf	male	muscle	2021-03-15	3	Moderate Decomposition	30.36142 N 89.086616 W	Tursiops truncatus	130	196	284	191	Complete		mtCR.mix-9	mtCR.sound	mito-112	mitogroup-3
SER21-00792	SAMN28657902	OR612743	pup/calf	male	muscle	2021-04-06	3	Moderate Decomposition	30.291592 N 89.348657 W	Tursiops truncatus	215	251	308	339	Complete		mtCR.mix-3	mtCR.sound	mito-004	mitogroup-3
SER21-00794	SAMN28657903	OR612744	pup/calf	missing	muscle	2021-04-07	3	Moderate Decomposition	30.34388 N 89.14952 W	Tursiops truncatus	106	124	254	178	Complete		mtCR.mix-1	mtCR.sound	mito-001	mitogroup-1
SER21-00796	SAMN28657904	OR612745	adult	female	muscle	2021-04-08	3	Moderate Decomposition	30.33198 N 89.18217 W	Tursiops truncatus	36	85	130	125	Complete		mtCR.mix-1	mtCR.sound	mito-113	mitogroup-1
SER21-00797	SAMN28657905	OR612746	pup/calf	male	muscle	2021-04-10	3	Moderate Decomposition	30.320239 N 89.227046 W	Tursiops truncatus	27	82	145	70	Complete		mtCR.mix-2	mtCR.sound	mito-002	mitogroup-3
SER21-00798	SAMN28657906	OR612740	adult	missing	muscle	2021-03-27	3	Moderate Decomposition	30.28818 N 89.36025 W	Tursiops truncatus	183	206	362	286	Complete		mtCR.mix-1	mtCR.sound	mito-001	mitogroup-1
SER21-00799	SAMN28657907	OR612736	subadult	male	muscle	2021-03-17	3	Moderate Decomposition	30.39284 N 88.93237 W	Tursiops truncatus	25	326	74	432	Complete		mtCR.mix-1	mtCR.sound	mito-003	mitogroup-1
SER21-00800	SAMN28657908	OR612737	pup/calf	male	muscle	2021-03-17	3	Moderate Decomposition	30.39413 N 88.90851 W	Tursiops truncatus	222	249	360	302	Complete		mtCR.mix-1	mtCR.sound	mito-001	mitogroup-1
SER21-00801	SAMN28657909	OR612738	pup/calf	male	muscle	2021-03-17	3	Moderate Decomposition	30.37286 N 89.06723 W	Tursiops truncatus	139	173	256	190	Complete		mtCR.mix-3	mtCR.sound	mito-004	mitogroup-3
SER21-00802	SAMN28657910	OR612739	pup/calf	male	muscle	2021-03-18	3	Moderate Decomposition	30.31471 N 89.32261 W	Tursiops truncatus	159	172	282	290	Complete		mtCR.new-2	mtCR.sound	mito-114	mitogroup-1
SER21-00803	SAMN28657911	OR612741	pup/calf	male	muscle	2021-03-30	3	Moderate Decomposition	30.34439 N 89.1477 W	Tursiops truncatus	220	261	361	312	Complete		mtCR.mix-4	mtCR.sound	mito-013	mitogroup-1
SER21-00804	SAMN28657912	OR612742	pup/calf	female	muscle	2021-03-31	3	Moderate Decomposition	30.33532 N 89.1749166 W	Tursiops truncatus	162	173	310	215	Complete		mtCR.mix-1	mtCR.sound	mito-001	mitogroup-1
SER21-00896	SAMN28657913	OR612747	subadult	male	muscle	2021-04-23	2	Fresh Dead	30.37057 N 89.07473 W	Tursiops truncatus	53	72	117	88	Complete		mtCR.mix-6	mtCR.sound	mito-006	mitogroup-1
SER21-00897	SAMN28657914	OR612748	pup/calf	male	muscle	2021-05-02	3	Moderate Decomposition	30.339293 N 89.164247 W	Tursiops truncatus	64	67	105	87	Complete		mtCR.mix-2	mtCR.sound	mito-002	mitogroup-3
SER21-00898	SAMN28657915	OR612750	adult	missing	muscle	2021-05-04	4	Advanced Decomposition	30.39398 N 88.91058 W	Tursiops truncatus	18	75	52	64	Complete		mtCR.mix-1	mtCR.sound	mito-001	mitogroup-1
SER21-00899	SAMN28657916	OR612749	pup/calf	male	muscle	2021-05-02	2	Fresh Dead	30.273383 N 89.091817 W	Tursiops truncatus	182	189	374	295	Complete		mtCR.mix-1	mtCR.sound	mito-003	mitogroup-1
SER21-00900	SAMN28657917	OR612751	adult	male	muscle	2021-05-10	3	Moderate Decomposition	30.394065 N 88.912336 W	Tursiops truncatus	88	87	205	138	Complete		mtCR.mix-3	mtCR.sound	mito-004	mitogroup-3
SER21-00932	SAMN28657918	OR612760	adult	male	muscle	2021-05-31	3	Moderate Decomposition	30.39216 N 88.94455 W	Tursiops truncatus	258	269	470	381	Complete		mtCR.mix-3	mtCR.sound	mito-004	mitogroup-3
SER21-00934	SAMN28657919	OR612761	adult	male	muscle	2021-06-07	3	Moderate Decomposition	30.39183 N 88.88316 W	Tursiops truncatus	701	825	1678	1586	Complete		mtCR.mix-1	mtCR.sound	mito-016	mitogroup-1
SER21-00936	SAMN28657920	OR612752	subadult	male	muscle	2021-05-16	3	Moderate Decomposition	30.27044 N 89.380109 W	Tursiops truncatus	441	572	997	805	Complete		mtCR.mix-7	mtCR.sound	mito-008	mitogroup-2
SER21-00937	SAMN28657921	OR612753	adult	male	muscle	2021-05-17	2	Fresh Dead	30.36773 N 88.82349 W	Tursiops truncatus	130	297	644	310	Complete		mtCR.mix-1	mtCR.sound	mito-001	mitogroup-1
SER21-00938	SAMN28657922	OR612754	adult	missing	muscle	2021-05-22	4	Advanced Decomposition	30.32907 N 89.1963 W	Tursiops truncatus	150	221	391	282	Complete		mtCR.mix-2	mtCR.sound	mito-002	mitogroup-3
SER21-00939	SAMN28657923	OR612755	adult	female	muscle	2021-05-23	2	Fresh Dead	30.331875 N 89.182440 W	Tursiops truncatus	159.5	162	294	202	Complete		mtCR.mix-2	mtCR.sound	mito-019	mitogroup-3
SER21-00940	SAMN28657924	OR612756	adult	female	muscle	2021-05-26	2	Fresh Dead	30.423818 N 89.027068 W	Tursiops truncatus	2	100	90	133	Partial		mtCR.mix-1	mtCR.sound	-	-
SER21-00941	SAMN28657925	OR612757	adult	missing	muscle	2021-05-26	4	Advanced Decomposition	30.32892 N 89.19614 W	Tursiops truncatus	252	413	738	485	Complete		mtCR.mix-3	mtCR.sound	mito-004	mitogroup-3
SER21-00942	SAMN28657926	OR612758	subadult	male	muscle	2021-05-26	3	Moderate Decomposition	30.40748 N 88.8348 W	Tursiops truncatus	127	164	381	217	Complete		mtCR.mix-2	mtCR.sound	mito-010	mitogroup-3
SER21-00943	SAMN28657927	OR612759	adult	male	muscle	2021-05-28	3	Moderate Decomposition	30.3365 N 89.17172 W	Tursiops truncatus	587	725	1138	720	Complete		mtCR.mix-3	mtCR.sound	mito-004	mitogroup-3
SER21-01066	SAMN28657928	OR612762	yearling	female	muscle	2021-07-15	3	Moderate Decomposition	30.35495 N 88.6817 W	Tursiops truncatus	131	167	285	196	Complete	1	mtCR.mix-4	mtCR.sound	mito-115	mitogroup-1
SER21-01098	SAMN28657929	OR612763	yearling	male	muscle	2021-08-27	3	Moderate Decomposition	30.38602 N 88.81395 W	Tursiops truncatus	213	187	382	314	Complete		mtCR.mix-1	mtCR.sound	mito-001	mitogroup-1
SER21-01136	SAMN28657930	OR612764	pup/calf	male	muscle	2021-10-09	3	Moderate Decomposition	30.30242 N 89.33027 W	Tursiops truncatus	255	264	473	332	Complete		mtCR.mix-2	mtCR.sound	mito-002	mitogroup-3
SER21-01138	SAMN28657931	OR612765	subadult	female	muscle	2021-10-14	3	Moderate Decomposition	30.31829 N 89.23215 W	Tursiops truncatus	128	203	393	267	Complete	2	mtCR.mix-1	mtCR.sound	mito-030	mitogroup-1
SER21-01139	SAMN28657932	OR612766	adult	female	muscle	2021-10-14	3	Moderate Decomposition	30.31566 N 89.23937 W	Tursiops truncatus	279	354	513	501	Complete		mtCR.mix-2	mtCR.sound	mito-002	mitogroup-3
SER21-01140	SAMN28657933	OR612767	subadult	female	muscle	2021-10-15	3	Moderate Decomposition	30.29955 N 89.33413 W	Tursiops truncatus	84	119	271	116	Complete		mtCR.mix-2	mtCR.sound	mito-002	mitogroup-3
SER21-01176	SAMN28657934	OR612768	adult	female	muscle	2021-10-21	2	Fresh Dead	30.35888 N 89.10882 W	Tursiops truncatus	340	300	701	364	Complete		mtCR.mix-3	mtCR.sound	mito-004	mitogroup-3
SER21-01177	SAMN28657935	OR612769	subadult	male	muscle	2021-11-05	3	Moderate Decomposition	30.348507 N 88.748549 W	Tursiops truncatus	653	650	1179	991	Complete		mtCR.mix-1	mtCR.sound	mito-016	mitogroup-1
SER21-01210	SAMN28657936	OR612770	adult	male	muscle	2021-11-19	3	Moderate Decomposition	30.29476 N 89.34167 W	Tursiops truncatus	105	173	212	202	Complete	1	mtCR.mix-2	mtCR.sound	mito-116	mitogroup-3
SER21-01212	SAMN28657937	OR612771	adult	male	muscle	2021-12-08	3	Moderate Decomposition	30.27848 N 89.37202 W	Tursiops truncatus	156	133	429	341	Complete		mtCR.mix-5	mtCR.sound	mito-011	mitogroup-2
SER21-01213	SAMN28657938	OR612772	yearling	male	muscle	2021-12-09	3	Moderate Decomposition	30.27129 N 89.37856 W	Tursiops truncatus	19	104	122	143	Complete		mtCR.mix-5	mtCR.sound	mito-015	mitogroup-2
SER21-01214	SAMN28657939	OR612773	subadult	male	muscle	2021-12-11	3	Moderate Decomposition	30.32832 N 89.20023 W	Tursiops truncatus	101	66	227	143	Complete	1	mtCR.mix-5	mtCR.sound	mito-117	mitogroup-2
SER21-01279	SAMN28657940	OR612774	adult	male	muscle	2021-12-16	3	Moderate Decomposition	30.31213 N 89.25124 W	Tursiops truncatus	89	83	176	133	Complete		mtCR.mix-1	mtCR.sound	mito-001	mitogroup-1
SER21-01281	SAMN28657941	OR612775	pup/calf	female	muscle	2021-12-28	3	Moderate Decomposition	30.39375 N 88.90114 W	Tursiops truncatus	33	38	73	60	Complete		mtCR.mix-2	mtCR.sound	mito-002	mitogroup-3
SER21-01282	SAMN28657942	OR612776	pup/calf	female	muscle	2021-12-30	3	Moderate Decomposition	30.30116 N 89.33212 W	Tursiops truncatus	4	95	1	138	Partial	1	mtCR.mix-2	mtCR.sound	-	-
