# Supplementary material for: Assessment of the genetic diversity of Atlantic bottlenose dolphin (Tursiops truncatus) strandings in the Mississippi Sound (USA)
Source: PLoS One. 2025 Jun 25;20(6):e0314249. doi: 10.1371/journal.pone.0314249 (PMC12194042; doi:10.1371/journal.pone.0314249)
Supplement: S5 Table — (XLSX) [file pone.0314249.s005.xlsx]

## Sheet: S5 Summary of mtCR haplotypes
Haplotype	New	Pub	Total
mtCR.mix-1	190	8	198
mtCR.mix-2	65	5	70
mtCR.mix-3	46	8	54
mtCR.mix-4	40	10	50
mtCR.mix-5	22	1	23
mtCR.mix-6	11	1	12
mtCR.mix-7	8	1	9
mtCR.mix-8	4	1	5
mtCR.mix-9	3	1	4
mtCR.mix-10	1	2	3
mtCR.mix-11	1	1	2
mtCR.mix-12	1	1	2
mtCR.new-1	3	0	3
mtCR.new-2	2	0	2
mtCR.new-3	1	0	1
mtCR.new-4	1	0	1
mtCR.new-5	1	0	1
mtCR.new-6	1	0	1
mtCR.new-7	1	0	1
mtCR.new-8	1	0	1
mtCR.pub-1	0	4	4
mtCR.pub-2	0	4	4
mtCR.pub-3	0	3	3
mtCR.pub-4	0	3	3
mtCR.pub-5	0	2	2
mtCR.pub-6	0	2	2
mtCR.pub-7	0	2	2
mtCR.pub-8	0	2	2
mtCR.pub-9	0	1	1
mtCR.pub-10	0	1	1
mtCR.pub-11	0	1	1
mtCR.pub-12	0	1	1
mtCR.pub-13	0	1	1
mtCR.pub-14	0	1	1
mtCR.pub-15	0	1	1
mtCR.pub-16	0	1	1
mtCR.pub-17	0	1	1
mtCR.pub-18	0	1	1
mtCR.pub-19	0	1	1
mtCR.pub-20	0	1	1
mtCR.pub-21	0	1	1
mtCR.pub-22	0	1	1
mtCR.pub-23	0	1	1
mtCR.pub-24	0	1	1
mtCR.pub-25	0	1	1
mtCR.pub-26	0	1	1
mtCR.pub-27	0	1	1
mtCR.pub-28	0	1	1
mtCR.pub-29	0	1	1
mtCR.pub-30	0	1	1
mtCR.pub-31	0	1	1
mtCR.pub-32	0	1	1
mtCR.pub-33	0	1	1
mtCR.pub-34	0	1	1
mtCR.pub-35	0	1	1
mtCR.pub-36	0	1	1
mtCR.pub-37	0	1	1
mtCR.pub-38	0	1	1
mtCR.pub-39	0	1	1
mtCR.pub-40	0	1	1
mtCR.pub-41	0	1	1
mtCR.pub-42	0	1	1
mtCR.pub-43	0	1	1
mtCR.pub-44	0	1	1
mtCR.pub-45	0	1	1
mtCR.pub-46	0	1	1
mtCR.pub-47	0	1	1
mtCR.pub-48	0	1	1
mtCR.pub-49	0	1	1
mtCR.pub-50	0	1	1
mtCR.pub-51	0	1	1
mtCR.pub-52	0	1	1
