# Supplementary material for: Assessment of the genetic diversity of Atlantic bottlenose dolphin (Tursiops truncatus) strandings in the Mississippi Sound (USA)
Source: PLoS One. 2025 Jun 25;20(6):e0314249. doi: 10.1371/journal.pone.0314249 (PMC12194042; doi:10.1371/journal.pone.0314249)
Supplement: S6 Table — (XLSX) [file pone.0314249.s006.xlsx]

## Sheet: S6 Summary of Samples per infer
Vollmer and Rosel (2017)
	mtCR.Sound		mtCR.inner		mtCR.outer		mtCR.ocean		Total
Population	Samples	Hap.	Samples	Hap.	Samples	Hap.	Samples	Hap.	Samples	Hap.
NW.inner	159	13	22	4	0	0	0	0	181	17
E.inner	21	4	45	6	16	5	0	0	82	15
NW.outer	3	1	7	2	66	8	13	3	89	14
E.outer	3	3	9	5	23	4	3	3	38	15
NW.Oceanic	0	0	0	0	26	4	20	4	46	8
NE.oceanic	0	0	0	0	22	4	47	4	69	8
E.oceanic	0	0	0	0	8	4	46	7	54	11
Vollmer et al. (2021)
	mtCR.Sound		mtCR.inner		mtCR.outer		mtCR.ocean		Total
Population	Samples	Hap.	Samples	Hap.	Samples	Hap.	Samples	Hap.	Samples	Hap.
green	525	14	7	2	9	2	0	0	541	18
blue	4	4	20	6	19	4	0	0	43	14
Newly Sequenced
	mtCR.Sound		mtCR.inner		mtCR.outer		mtCR.ocean		Total
Group	Samples	Hap.	Samples	Hap.	Samples	Hap.	Samples	Hap.	Samples	Hap.
New	401	18	1	1	1	1	0	0	403	20
