# Supplementary material for: Assessment of the genetic diversity of Atlantic bottlenose dolphin (Tursiops truncatus) strandings in the Mississippi Sound (USA)
Source: PLoS One. 2025 Jun 25;20(6):e0314249. doi: 10.1371/journal.pone.0314249 (PMC12194042; doi:10.1371/journal.pone.0314249)
Supplement: S7 Table — (XLSX) [file pone.0314249.s007.xlsx]

## Sheet: S7 Population Stats
	mtCR analysis				Full mitogenome analysis
	Haplotype Diversity				Haplotype Diversity
	Population	Hap. Diversity	Variance		Population	Hap. Diversity	Variance
	mtCR.sound	0.756227	0.000267129		mitogroup-1	0.8604	0.0003701
	mtCR.inner	0.933824	0.00149003		mitogroup-2	0.8857	0.0008461
	mtCR.outer	0.969697	0.000440854		mitogroup-3	0.8761	0.0004244
	mtCR.ocean	0.977941	0.000742592		mitogroup-4
	Overall	0.808327	0.000201209		Overall	0.9363	6.339e-05
	Nucleotide Diversity (pi)				Nucleotide Diversity (pi)
	Population	pi	Variance		Population	pi	Variance
	mtCR.sound	0.0037	6.681e-06		mitogroup-1	0.00017	1.01e-08
	mtCR.inner	0.0071	2.026e-05		mitogroup-2	0.00018	1.15e-08
	mtCR.outer	0.0081	2.43e-05		mitogroup-3	0.00031	2.8e-08
	mtCR.ocean	0.0087	2.818e-05		mitogroup-4
	Overall	0.0113	3.939e-05		Overall	0.00051	6.77e-08
	Population differentiation (Fst)				Population differentiation (Fst)
	Population		Fst		Population		Fst
	mtCR.inner	mtCR.sound	0.0295945		mitogroup-1	mitogroup-3	0.647506
	mtCR.outer	mtCR.sound	0.0666894		mitogroup-2	mitogroup-3	0.690711
	mtCR.ocean	mtCR.sound	0.0867494		mitogroup-3	mitogroup-4	0.721394
	mtCR.inner	mtCR.outer	0.0392498		mitogroup-1	mitogroup-4	0.808694
	mtCR.ocean	mtCR.outer	0.0580109		mitogroup-1	mitogroup-2	0.817188
	mtCR.inner	mtCR.ocean	0.0772602		mitogroup-2	mitogroup-4	0.861162
	Overall		0.0626965		Overall		0.578355
	Population differentiation (PhiST)				Population differentiation (PhiST)
	Population		PhiST		Population		PhiST
	mtCR.inner	mtCR.sound	0.4402		mitogroup-1	mitogroup-3	0.664594
	mtCR.outer	mtCR.sound	0.6434		mitogroup-2	mitogroup-3	0.690715
	mtCR.ocean	mtCR.sound	0.7442		mitogroup-3	mitogroup-4	0.721399
	mtCR.inner	mtCR.outer	0.4239		mitogroup-1	mitogroup-4	0.824965
	mtCR.ocean	mtCR.outer	0.5878		mitogroup-1	mitogroup-2	0.833319
	mtCR.inner	mtCR.ocean	0.6534		mitogroup-2	mitogroup-4	0.861162
	Overall		0.618107		Overall		0.725047
	Private Alleles				Private Alleles
	Population	Number of Private Alleles			Population	Number of Private Alleles
	mtCR.sound	9			mitogroup-1	5
	mtCR.inner	7			mitogroup-2	0
	mtCR.outer	5			mitogroup-3	0
	mtCR.ocean	6			mitogroup-4	0
	Total	27			Total	5
