# Supplementary material for: Assessment of the genetic diversity of Atlantic bottlenose dolphin (Tursiops truncatus) strandings in the Mississippi Sound (USA)
Source: PLoS One. 2025 Jun 25;20(6):e0314249. doi: 10.1371/journal.pone.0314249 (PMC12194042; doi:10.1371/journal.pone.0314249)
Supplement: S8 Table — (XLSX) [file pone.0314249.s008.xlsx]

## Sheet: S8 Full Mito Admixture 
ID	mitogroup-1	mitogroup-2	mitogroup-3	mitogroup-4
mito-097	9.998e-05	9.998e-05	9.998e-05	0.9997
mito-011	0.00606381	0.760663	0.233173	9.9991e-05
mito-023	0.204041	0.795759	9.998e-05	9.998e-05
mito-038	0.0193459	0.980454	9.99821e-05	9.99821e-05
mito-089	9.998e-05	0.9997	9.998e-05	9.998e-05
mito-033	9.998e-05	0.9997	9.998e-05	9.998e-05
mito-088	9.998e-05	0.9997	9.998e-05	9.998e-05
mito-076	9.998e-05	0.9997	9.998e-05	9.998e-05
mito-067	9.998e-05	0.9997	9.998e-05	9.998e-05
mito-047	9.998e-05	0.9997	9.998e-05	9.998e-05
mito-008	9.998e-05	0.9997	9.998e-05	9.998e-05
mito-041	9.998e-05	0.9997	9.998e-05	9.998e-05
mito-117	9.998e-05	0.939848	0.0599521	9.998e-05
mito-015	0.0161649	0.94136	0.0423751	9.999e-05
mito-081	0.0304477	0.927954	0.0414983	9.999e-05
mito-068	0.813625	0.186175	9.998e-05	9.998e-05
mito-006	0.865262	9.99821e-05	0.134538	9.99821e-05
mito-078	0.87184	0.0219581	0.106102	9.999e-05
mito-066	0.810755	0.0441191	0.145026	9.999e-05
mito-007	0.837422	0.0345171	0.127961	9.999e-05
mito-035	0.839622	0.0522131	0.108065	9.9991e-05
mito-064	0.836507	0.0622286	0.101165	9.999e-05
mito-027	0.967338	0.0101003	0.0224621	9.999e-05
mito-075	0.957334	0.0170905	0.0254756	9.999e-05
mito-026	0.989146	0.0106538	9.998e-05	9.998e-05
mito-055	0.982091	0.017709	9.998e-05	9.998e-05
mito-115	0.9997	9.998e-05	9.998e-05	9.998e-05
mito-114	0.9997	9.998e-05	9.998e-05	9.998e-05
mito-106	0.9997	9.998e-05	9.998e-05	9.998e-05
mito-105	0.9997	9.998e-05	9.998e-05	9.998e-05
mito-103	0.9997	9.998e-05	9.998e-05	9.998e-05
mito-102	0.9997	9.998e-05	9.998e-05	9.998e-05
mito-100	0.9997	9.998e-05	9.998e-05	9.998e-05
mito-086	0.9997	9.998e-05	9.998e-05	9.998e-05
mito-082	0.9997	9.998e-05	9.998e-05	9.998e-05
mito-080	0.9997	9.998e-05	9.998e-05	9.998e-05
mito-079	0.9997	9.998e-05	9.998e-05	9.998e-05
mito-031	0.9997	9.998e-05	9.998e-05	9.998e-05
mito-071	0.9997	9.998e-05	9.998e-05	9.998e-05
mito-069	0.9997	9.998e-05	9.998e-05	9.998e-05
mito-065	0.9997	9.998e-05	9.998e-05	9.998e-05
mito-063	0.9997	9.998e-05	9.998e-05	9.998e-05
mito-060	0.9997	9.998e-05	9.998e-05	9.998e-05
mito-059	0.9997	9.998e-05	9.998e-05	9.998e-05
mito-058	0.9997	9.998e-05	9.998e-05	9.998e-05
mito-057	0.9997	9.998e-05	9.998e-05	9.998e-05
mito-056	0.9997	9.998e-05	9.998e-05	9.998e-05
mito-052	0.9997	9.998e-05	9.998e-05	9.998e-05
mito-050	0.9997	9.998e-05	9.998e-05	9.998e-05
mito-048	0.9997	9.998e-05	9.998e-05	9.998e-05
mito-046	0.9997	9.998e-05	9.998e-05	9.998e-05
mito-045	0.9997	9.998e-05	9.998e-05	9.998e-05
mito-021	0.9997	9.998e-05	9.998e-05	9.998e-05
mito-014	0.9997	9.998e-05	9.998e-05	9.998e-05
mito-043	0.9997	9.998e-05	9.998e-05	9.998e-05
mito-025	0.9997	9.998e-05	9.998e-05	9.998e-05
mito-040	0.9997	9.998e-05	9.998e-05	9.998e-05
mito-024	0.9997	9.998e-05	9.998e-05	9.998e-05
mito-001	0.9997	9.998e-05	9.998e-05	9.998e-05
mito-013	0.9997	9.998e-05	9.998e-05	9.998e-05
mito-036	0.9997	9.998e-05	9.998e-05	9.998e-05
mito-003	0.9997	9.998e-05	9.998e-05	9.998e-05
mito-034	0.9997	9.998e-05	9.998e-05	9.998e-05
mito-017	0.991317	0.00194402	0.00663945	9.999e-05
mito-053	0.986347	9.998e-05	0.0134528	9.998e-05
mito-016	0.987633	9.998e-05	0.0121667	9.998e-05
mito-090	0.953373	9.998e-05	0.0464268	9.998e-05
mito-037	0.945308	9.99821e-05	0.0544924	9.99821e-05
mito-113	0.944596	9.998e-05	0.0552041	9.998e-05
mito-054	0.936736	9.998e-05	0.0630643	9.998e-05
mito-083	0.939246	9.998e-05	0.0605538	9.998e-05
mito-108	0.924143	0.00330524	0.0724516	9.999e-05
mito-049	0.911129	9.998e-05	0.0886712	9.998e-05
mito-029	0.9102	0.000611815	0.0890886	9.9991e-05
mito-005	0.91181	0.0527496	0.0353405	9.999e-05
mito-111	0.916439	0.0518311	0.0316295	9.999e-05
mito-018	0.922483	0.0309176	0.0464996	9.999e-05
mito-070	0.931009	0.027112	0.0417787	9.999e-05
mito-042	0.952342	0.0474583	9.998e-05	9.998e-05
mito-022	0.922323	0.0774772	9.998e-05	9.998e-05
mito-030	0.925421	0.0743794	9.998e-05	9.998e-05
mito-099	9.998e-05	0.00667003	0.99313	9.998e-05
mito-104	0.00174226	9.99821e-05	0.998058	9.99821e-05
mito-098	9.99821e-05	0.000824174	0.998976	9.99821e-05
mito-116	9.998e-05	9.998e-05	0.9997	9.998e-05
mito-109	9.998e-05	9.998e-05	0.9997	9.998e-05
mito-094	9.998e-05	9.998e-05	0.9997	9.998e-05
mito-092	9.998e-05	9.998e-05	0.9997	9.998e-05
mito-019	9.998e-05	9.998e-05	0.9997	9.998e-05
mito-087	9.998e-05	9.998e-05	0.9997	9.998e-05
mito-032	9.998e-05	9.998e-05	0.9997	9.998e-05
mito-085	9.998e-05	9.998e-05	0.9997	9.998e-05
mito-010	9.998e-05	9.998e-05	0.9997	9.998e-05
mito-074	9.998e-05	9.998e-05	0.9997	9.998e-05
mito-002	9.998e-05	0.0239934	0.975807	9.998e-05
mito-093	0.0242648	9.998e-05	0.975535	9.998e-05
mito-051	0.0166026	0.00945003	0.973847	9.999e-05
mito-101	0.0132175	0.00524063	0.981442	9.9991e-05
mito-009	0.119245	9.998e-05	0.880555	9.998e-05
mito-073	0.10609	9.998e-05	0.89371	9.998e-05
mito-072	0.0212882	0.041963	0.936649	9.999e-05
mito-044	0.0455383	0.0585707	0.895791	9.999e-05
mito-084	0.0541584	0.0308555	0.914886	9.999e-05
mito-095	0.0862261	0.209467	0.704207	9.999e-05
mito-091	0.0420989	0.149087	0.808714	9.999e-05
mito-004	0.114875	0.140244	0.744781	9.999e-05
mito-020	0.0974516	0.100815	0.801634	9.9991e-05
mito-012	0.145187	0.0867139	0.767999	9.999e-05
mito-062	0.444548	9.999e-05	0.33038	0.224972
mito-077	0.432693	0.0767436	0.490463	9.999e-05
mito-112	0.41787	0.0568928	0.525137	9.999e-05
mito-061	0.291414	0.23046	0.478026	9.999e-05
mito-096	0.268644	0.0119073	0.719349	9.9991e-05
mito-039	0.217655	0.181649	0.600596	9.999e-05
mito-107	0.243787	0.156602	0.59951	9.999e-05
mito-028	0.293618	0.0703887	0.635894	9.999e-05
mito-110	0.264802	0.105424	0.629674	9.999e-05
